# Supplementary material for: Crystal structure, Hirshfeld surface analysis and anti­oxidant capacity of 2,2′-{(1E,1′E)-[1,2-phenyl­enebis(aza­nylyl­idene)]bis­(methanylyl­idene)}bis­(5-benz­yloxy)phenol
Source: Acta Crystallogr E Crystallogr Commun. 2018 Apr 19;74(Pt 5):682–6. doi: 10.1107/S2056989018005832 (PMC5947487; doi:10.1107/S2056989018005832)
Supplement: Supplementary file 1 [file e-74-00682-sup1.cif]

##############################################################################
#                                                                            #
# This CIF contains the data in a paper accepted for publication in          #
# Acta Crystallographica Section E. It conforms to the requirements of       #
# Notes for Authors for Acta Crystallographica Section E, and has been       #
# peer reviewed under the auspices of the IUCr Commission on Journals.       #
#                                                                            #
# Full details of the Crystallographic Information File format               #
# are given in the paper "The Crystallographic Information File (CIF):       #
# a New Standard Archive File for Crystallography" by S. R. Hall, F. H.      #
# Allen and I. D. Brown [Acta Cryst. (1991), A47, 655-685].                  #
#                                                                            #
# The current version of the core CIF dictionary is obtainable from          #
# ftp://ftp.iucr.org/pub/cif_core.dic.                                       #
#                                                                            #
# Software is freely available for graphical display of the structure(s)     #
# in this CIF. For information consult the CIF software page                 #
# http://www.iucr.org/resources/cif/software.                                #
#                                                                            #
# This file may be used for bona fide research purposes within the           #
# scientific community so long as proper attribution is given to the journal # 
# article from which it was obtained.                                        #
#                                                                            #
##############################################################################
data_Global
_audit_creation_method     'PLATON <TABLE ACC> option'
_journal_date_recd_electronic     2018-04-06
_journal_date_accepted     2018-04-15
_journal_name_full     'Acta Crystallographica, Section E'
_journal_year     2018
_journal_volume     74
_journal_issue      5
_journal_page_first     682
_journal_page_last     686
_journal_paper_category     GO
_journal_paper_doi     10.1107/S2056989018005832
_journal_coeditor_code     SU5438
_publ_contact_author_name     'Ghichi. Nadir'
_publ_contact_author_address
;
Unit of Research CHEMS, University of Constantine 1, Algeria
;
_publ_contact_author_email     'nadirgh82@hotmail.com'
_publ_contact_author_fax     ' '
_publ_contact_author_phone     (+213)0657430138
_publ_section_title
;\
Crystal structure, Hirshfeld surface analysis and antioxidant capacity of
2,2'-{(1<i>E</i>,1'<i>E</i>)-[1,2-phenylenebis(azanylylidene)]\
bis(methanylylidene)}bis(5-benzyloxy)phenol
;
loop_
    _publ_author_name
    _publ_author_footnote
    _publ_author_address
    'Ghichi, Nadir' .
;
Unit of Research CHEMS, University of Constantine1,
Algeria
;
    'Benboudiaf, Ali' .
;
Unit of Research CHEMS, University of Constantine1,
Algeria
;
    'DJebli, Yacine' .
;
Laboratory of Materials Chemistry, University of Constantine1,
Algeria
;
    'Bensouici, Chawki' .
;
Biotechnology Research Center, Constantine,
Algeria
;
    'Merazig, Hocine' .
;
Unit of Research CHEMS, University of Constantine1,
Algeria
;
_publ_section_synopsis
;
The title Schiff base compound was synthesized <i>via</i> the condensation
reaction of 1,2-diaminebenzene with 4-benzyloxy-2-hydroxybenzaldehyde. The
molecule is V-shaped and possesses mirror symmetry; the mirror bisects the
central benzene ring. There are two intramolecular O---H...N hydrogen bonds
present forming <i>S</i>(6) ring motifs.
;
data_I
_database_code_depnum_ccdc_archive 'CCDC 1837095'
_chemical_name_systematic
;\
2,2'-{(1<i>E</i>,1'<i>E</i>)-[1,2-Phenylenebis(azanylylidene)]\
bis(methanylylidene)}bis(5-benzyloxy)phenol
;
_chemical_name_common     ?
_chemical_formula_moiety     'C34 H28 N2 O4'
_chemical_formula_sum     'C34 H28 N2 O4'
_chemical_formula_structural     'C34 H28 N2 O4'
_chemical_formula_iupac     ?
_chemical_formula_weight     528.58
_chemical_melting_point     ?
_symmetry_cell_setting     orthorhombic
_symmetry_space_group_name_H-M     'C m c 21'
_symmetry_space_group_name_Hall     'C 2c -2'
loop_
    _space_group_symop_id
    _space_group_symop_operation_xyz
    1 x,y,z
    2 -x,-y,1/2+z
    3 -x,y,z
    4 x,-y,1/2+z
    5 1/2+x,1/2+y,z
    6 1/2-x,1/2-y,1/2+z
    7 1/2-x,1/2+y,z
    8 1/2+x,1/2-y,1/2+z
_cell_length_a     35.297(3)
_cell_length_b     9.3902(6)
_cell_length_c     8.3603(5)
_cell_angle_alpha     90
_cell_angle_beta     90
_cell_angle_gamma     90
_cell_volume     2771.0(3)
_cell_formula_units_Z     4
_cell_measurement_reflns_used     1621
_cell_measurement_theta_min     2.24
_cell_measurement_theta_max     21.25
_cell_measurement_temperature     293
_exptl_crystal_description     Block
_exptl_crystal_colour     yellow
_exptl_crystal_size_max     0.030
_exptl_crystal_size_mid     0.020
_exptl_crystal_size_min     0.010
_exptl_crystal_size_rad     ?
_exptl_crystal_density_diffrn     1.267
_exptl_crystal_density_meas     ?
_exptl_crystal_density_method     'Not Measured'
_exptl_crystal_F_000     1112
_exptl_absorpt_coefficient_mu     0.083
_exptl_absorpt_correction_type     none
_shelx_estimated_absorpt_T_min     0.998
_shelx_estimated_absorpt_T_max     0.999
_diffrn_ambient_temperature     293
_diffrn_radiation_type     'MoK\a'
_diffrn_radiation_wavelength     0.71073
_diffrn_radiation_source     ?
_diffrn_radiation_monochromator     ?
_diffrn_measurement_device_type     'Bruker APEXII CCD'
_diffrn_measurement_method     '\f and \w scans'
_diffrn_detector_area_resol_mean     18.4
_diffrn_reflns_number     4493
_diffrn_reflns_av_R_equivalents     0.0422
_diffrn_reflns_theta_min     3.69
_diffrn_reflns_theta_max     27.54
_diffrn_reflns_theta_full     25.24
_diffrn_measured_fraction_theta_max     0.982
_diffrn_measured_fraction_theta_full     0.978
_diffrn_reflns_limit_h_min     -45
_diffrn_reflns_limit_h_max     40
_diffrn_reflns_limit_k_min     -12
_diffrn_reflns_limit_k_max     5
_diffrn_reflns_limit_l_min     -10
_diffrn_reflns_limit_l_max     6
_refine_special_details     ?
_reflns_number_total     2516
_reflns_number_gt     1691
_reflns_threshold_expression     I>2\s(I)
_refine_ls_structure_factor_coef     Fsqd
_refine_ls_matrix_type     full
_refine_ls_R_factor_all     0.0857
_refine_ls_R_factor_gt     0.0527
_refine_ls_wR_factor_gt     0.1367
_refine_ls_wR_factor_ref     0.1582
_refine_ls_goodness_of_fit_ref     1.015
_refine_ls_restrained_S_all     1.015
_refine_ls_number_reflns     2516
_refine_ls_number_parameters     185
_refine_ls_number_restraints     1
_refine_ls_number_constraints     ?
_refine_ls_hydrogen_treatment     constr
_refine_ls_weighting_scheme     calc
_refine_ls_weighting_details
                      'w=1/[\s^2^(Fo^2^)+(0.0817P)^2^] where P=(Fo^2^+2Fc^2^)/3'
_atom_sites_solution_hydrogens     mixed
_atom_sites_solution_primary     direct
_atom_sites_solution_secondary     difmap
_refine_ls_shift/su_max     0.000
_refine_ls_shift/su_mean     0.000
_refine_diff_density_max     0.289
_refine_diff_density_min     -0.236
_refine_ls_extinction_method     'none'
loop_
    _atom_type_symbol
    _atom_type_description
    _atom_type_scat_dispersion_real
    _atom_type_scat_dispersion_imag
    _atom_type_scat_source
    C C 0.0033 0.0016 ' International Tables Vol C Tables 4.2.6.8 and 6.1.1.4'
    H H 0.0000 0.0000 ' International Tables Vol C Tables 4.2.6.8 and 6.1.1.4'
    N N 0.0061 0.0033 ' International Tables Vol C Tables 4.2.6.8 and 6.1.1.4'
    O O 0.0106 0.0060 ' International Tables Vol C Tables 4.2.6.8 and 6.1.1.4'
_computing_data_collection
;
APEX2 (Bruker, 2011)
;
_computing_cell_refinement
;
SAINT (Bruker, 2011)
;
_computing_data_reduction
;
SAINT (Bruker, 2011)
;
_computing_structure_solution
;
SHELXT2017 (Sheldrick, 2015a)
;
_computing_structure_refinement
;
SHELXL2017 (Sheldrick, 2015b)
;
_computing_molecular_graphics
;
SHELXTL (Sheldrick, 2008) and Mercury (Macrae <i>et al.</i>,
2008)
;
_computing_publication_material
;
SHELXTL (Sheldrick, 2008) and PLATON (Spek, 2009)
;
loop_
    _atom_site_type_symbol
    _atom_site_label
    _atom_site_fract_x
    _atom_site_fract_y
    _atom_site_fract_z
    _atom_site_U_iso_or_equiv
    _atom_site_thermal_displace_type
    _atom_site_calc_flag
    _atom_site_refinement_flags
    _atom_site_occupancy
    _atom_site_disorder_assembly
    _atom_site_disorder_group
    O O1 0.05052(9) 0.2350(3) 0.3234(5) 0.0693(13) Uani d . 1.000 . .
    O O2 0.15676(8) 0.0288(3) 0.5919(4) 0.0546(9) Uani d . 1.000 . .
    N N1 0.03881(9) 0.5084(4) 0.3640(5) 0.0487(10) Uani d . 1.000 . .
    C C1 0.01955(13) 0.8879(4) 0.2654(7) 0.0639(15) Uani d . 1.000 . .
    C C2 0.03890(12) 0.7645(4) 0.2985(6) 0.0567(14) Uani d . 1.000 . .
    C C3 0.01982(11) 0.6379(4) 0.3322(5) 0.0481(11) Uani d . 1.000 . .
    C C4 0.06841(12) 0.5103(4) 0.4519(6) 0.0495(14) Uani d . 1.000 . .
    C C5 0.09057(11) 0.3828(4) 0.4833(5) 0.0454(11) Uani d . 1.000 . .
    C C6 0.08042(11) 0.2506(4) 0.4207(5) 0.0475(11) Uani d . 1.000 . .
    C C7 0.10168(11) 0.1285(4) 0.4566(5) 0.0488(11) Uani d . 1.000 . .
    C C8 0.13349(11) 0.1401(4) 0.5523(5) 0.0463(12) Uani d . 1.000 . .
    C C9 0.14420(12) 0.2710(4) 0.6146(6) 0.0560(16) Uani d . 1.000 . .
    C C10 0.12269(12) 0.3889(4) 0.5813(5) 0.0560(16) Uani d . 1.000 . .
    C C11 0.14781(12) -0.1086(4) 0.5260(6) 0.0547(16) Uani d . 1.000 . .
    C C12 0.17886(11) -0.2104(4) 0.5695(5) 0.0449(11) Uani d . 1.000 . .
    C C13 0.17544(12) -0.2993(4) 0.6998(6) 0.0543(16) Uani d . 1.000 . .
    C C14 0.20330(16) -0.3988(4) 0.7345(6) 0.0677(17) Uani d . 1.000 . .
    C C15 0.23502(14) -0.4070(5) 0.6404(7) 0.0700(19) Uani d . 1.000 . .
    C C16 0.23920(14) -0.3165(6) 0.5124(7) 0.0697(17) Uani d . 1.000 . .
    C C17 0.21118(13) -0.2190(5) 0.4765(6) 0.0617(17) Uani d . 1.000 . .
    H H1 0.03276 0.97121 0.24301 0.0770 Uiso c RU 1.000 . .
    H H1O 0.04038 0.31254 0.30933 0.1040 Uiso c RU 1.000 . .
    H H2 0.06524 0.76529 0.29851 0.0680 Uiso c RU 1.000 . .
    H H4 0.0777(10) 0.604(4) 0.509(5) 0.041(9) Uiso d . 1.000 . .
    H H7 0.09442 0.04030 0.41635 0.0580 Uiso c RU 1.000 . .
    H H9 0.16571 0.27872 0.67824 0.0670 Uiso c RU 1.000 . .
    H H10 0.12968 0.47594 0.62529 0.0670 Uiso c RU 1.000 . .
    H H11A 0.12385 -0.14214 0.56862 0.0660 Uiso c RU 1.000 . .
    H H11B 0.14557 -0.10203 0.41061 0.0660 Uiso c RU 1.000 . .
    H H13 0.15420 -0.29259 0.76516 0.0650 Uiso c RU 1.000 . .
    H H14 0.20047 -0.45974 0.82141 0.0810 Uiso c RU 1.000 . .
    H H15 0.25371 -0.47378 0.66311 0.0840 Uiso c RU 1.000 . .
    H H16 0.26095 -0.32099 0.44979 0.0840 Uiso c RU 1.000 . .
    H H17 0.21407 -0.15860 0.38915 0.0740 Uiso c RU 1.000 . .
loop_
    _atom_site_aniso_label
    _atom_site_aniso_U_11
    _atom_site_aniso_U_22
    _atom_site_aniso_U_33
    _atom_site_aniso_U_12
    _atom_site_aniso_U_13
    _atom_site_aniso_U_23
    O1 0.0640(19) 0.0400(16) 0.104(3) 0.0056(14) -0.0359(19) -0.0063(17)
    O2 0.0595(17) 0.0386(14) 0.0658(17) 0.0080(12) -0.0166(15) -0.0028(14)
    N1 0.0416(17) 0.0335(16) 0.071(2) 0.0021(14) 0.0019(18) 0.0024(15)
    C1 0.063(3) 0.0317(19) 0.097(3) -0.0042(16) -0.001(3) 0.003(2)
    C2 0.047(2) 0.041(2) 0.082(3) -0.0048(17) -0.002(2) 0.000(2)
    C3 0.049(2) 0.0322(18) 0.063(2) 0.0022(16) 0.002(2) -0.0028(17)
    C4 0.049(2) 0.0345(19) 0.065(3) 0.0002(17) 0.003(2) -0.0024(18)
    C5 0.042(2) 0.0373(19) 0.057(2) -0.0015(16) 0.002(2) -0.0033(18)
    C6 0.042(2) 0.0364(19) 0.064(2) -0.0017(16) -0.008(2) -0.0015(17)
    C7 0.051(2) 0.0365(18) 0.059(2) -0.0007(16) -0.010(2) -0.0041(19)
    C8 0.047(2) 0.039(2) 0.053(2) 0.0063(16) -0.0047(19) 0.0005(17)
    C9 0.058(3) 0.045(2) 0.065(3) -0.0010(18) -0.017(2) -0.003(2)
    C10 0.060(3) 0.039(2) 0.069(3) -0.0035(18) -0.011(2) -0.006(2)
    C11 0.059(3) 0.041(2) 0.064(3) 0.0043(19) -0.013(2) -0.0047(19)
    C12 0.043(2) 0.0378(19) 0.054(2) 0.0001(16) -0.0069(18) -0.0056(18)
    C13 0.054(3) 0.049(2) 0.060(3) 0.0042(18) -0.004(2) -0.001(2)
    C14 0.082(3) 0.051(3) 0.070(3) 0.013(2) -0.021(3) 0.005(2)
    C15 0.060(3) 0.055(3) 0.095(4) 0.020(2) -0.023(3) -0.028(3)
    C16 0.053(3) 0.075(3) 0.081(3) 0.006(2) 0.001(3) -0.021(3)
    C17 0.062(3) 0.057(3) 0.066(3) -0.005(2) -0.002(2) -0.001(2)
_geom_special_details
;
 Bond distances, angles etc. have been calculated using the
 rounded fractional coordinates. All su's are estimated
 from the variances of the (full) variance-covariance matrix.
 The cell esds are taken into account in the estimation of
 distances, angles and torsion angles
;
loop_
    _geom_bond_atom_site_label_1
    _geom_bond_atom_site_label_2
    _geom_bond_site_symmetry_1
    _geom_bond_site_symmetry_2
    _geom_bond_distance
    _geom_bond_publ_flag
    O1 C6 . . 1.341(5) no
    O2 C8 . . 1.370(5) no
    O2 C11 . . 1.438(5) no
    N1 C3 . . 1.414(5) no
    N1 C4 . . 1.278(6) no
    O1 H1O . . 0.8200 no
    C1 C1 . 3_555 1.380(6) no
    C1 C2 . . 1.373(6) no
    C2 C3 . . 1.395(5) no
    C3 C3 . 3_555 1.399(5) no
    C4 C5 . . 1.454(5) no
    C5 C10 . . 1.400(6) no
    C5 C6 . . 1.394(5) no
    C6 C7 . . 1.403(5) no
    C7 C8 . . 1.383(6) no
    C8 C9 . . 1.388(6) no
    C9 C10 . . 1.371(6) no
    C11 C12 . . 1.499(6) no
    C12 C17 . . 1.383(6) no
    C12 C13 . . 1.378(6) no
    C13 C14 . . 1.387(6) no
    C14 C15 . . 1.371(8) no
    C15 C16 . . 1.374(8) no
    C16 C17 . . 1.381(7) no
    C1 H1 . . 0.9300 no
    C2 H2 . . 0.9300 no
    C4 H4 . . 1.05(4) no
    C7 H7 . . 0.9300 no
    C9 H9 . . 0.9300 no
    C10 H10 . . 0.9300 no
    C11 H11A . . 0.9700 no
    C11 H11B . . 0.9700 no
    C13 H13 . . 0.9300 no
    C14 H14 . . 0.9300 no
    C15 H15 . . 0.9300 no
    C16 H16 . . 0.9300 no
    C17 H17 . . 0.9300 no
loop_
    _geom_angle_atom_site_label_1
    _geom_angle_atom_site_label_2
    _geom_angle_atom_site_label_3
    _geom_angle_site_symmetry_1
    _geom_angle_site_symmetry_2
    _geom_angle_site_symmetry_3
    _geom_angle
    _geom_angle_publ_flag
    C8 O2 C11 . . . 117.4(3) no
    C3 N1 C4 . . . 118.9(4) no
    C6 O1 H1O . . . 109.00 no
    C1 C1 C2 3_555 . . 119.8(4) no
    C1 C2 C3 . . . 121.3(4) no
    N1 C3 C3 . . 3_555 118.3(3) no
    C2 C3 C3 . . 3_555 118.9(4) no
    N1 C3 C2 . . . 122.8(4) no
    N1 C4 C5 . . . 122.2(4) no
    C4 C5 C10 . . . 120.5(4) no
    C6 C5 C10 . . . 117.7(3) no
    C4 C5 C6 . . . 121.8(4) no
    O1 C6 C7 . . . 117.5(3) no
    C5 C6 C7 . . . 120.7(4) no
    O1 C6 C5 . . . 121.8(3) no
    C6 C7 C8 . . . 119.6(4) no
    O2 C8 C9 . . . 115.0(4) no
    C7 C8 C9 . . . 120.5(4) no
    O2 C8 C7 . . . 124.5(3) no
    C8 C9 C10 . . . 119.2(4) no
    C5 C10 C9 . . . 122.3(4) no
    O2 C11 C12 . . . 108.6(3) no
    C11 C12 C13 . . . 120.9(4) no
    C13 C12 C17 . . . 118.8(4) no
    C11 C12 C17 . . . 120.3(4) no
    C12 C13 C14 . . . 120.8(4) no
    C13 C14 C15 . . . 119.8(4) no
    C14 C15 C16 . . . 120.0(5) no
    C15 C16 C17 . . . 120.2(5) no
    C12 C17 C16 . . . 120.5(5) no
    C2 C1 H1 . . . 120.00 no
    C1 C1 H1 3_555 . . 120.00 no
    C1 C2 H2 . . . 119.00 no
    C3 C2 H2 . . . 119.00 no
    N1 C4 H4 . . . 122(2) no
    C5 C4 H4 . . . 116(2) no
    C6 C7 H7 . . . 120.00 no
    C8 C7 H7 . . . 120.00 no
    C8 C9 H9 . . . 120.00 no
    C10 C9 H9 . . . 120.00 no
    C5 C10 H10 . . . 119.00 no
    C9 C10 H10 . . . 119.00 no
    O2 C11 H11A . . . 110.00 no
    O2 C11 H11B . . . 110.00 no
    C12 C11 H11A . . . 110.00 no
    C12 C11 H11B . . . 110.00 no
    H11A C11 H11B . . . 108.00 no
    C12 C13 H13 . . . 120.00 no
    C14 C13 H13 . . . 120.00 no
    C13 C14 H14 . . . 120.00 no
    C15 C14 H14 . . . 120.00 no
    C14 C15 H15 . . . 120.00 no
    C16 C15 H15 . . . 120.00 no
    C15 C16 H16 . . . 120.00 no
    C17 C16 H16 . . . 120.00 no
    C12 C17 H17 . . . 120.00 no
    C16 C17 H17 . . . 120.00 no
loop_
    _geom_torsion_atom_site_label_1
    _geom_torsion_atom_site_label_2
    _geom_torsion_atom_site_label_3
    _geom_torsion_atom_site_label_4
    _geom_torsion_site_symmetry_1
    _geom_torsion_site_symmetry_2
    _geom_torsion_site_symmetry_3
    _geom_torsion_site_symmetry_4
    _geom_torsion
    _geom_torsion_publ_flag
    C11 O2 C8 C7 . . . . 1.5(6) no
    C11 O2 C8 C9 . . . . -177.8(4) no
    C8 O2 C11 C12 . . . . 174.0(3) no
    C4 N1 C3 C2 . . . . 41.3(6) no
    C4 N1 C3 C3 . . . 3_555 -139.8(4) no
    C3 N1 C4 C5 . . . . -176.8(4) no
    C1 C1 C2 C3 3_555 . . . 0.1(8) no
    C2 C1 C1 C2 . . 3_555 3_555 0.0(9) no
    C1 C2 C3 N1 . . . . 178.9(5) no
    C1 C2 C3 C3 . . . 3_555 -0.1(7) no
    N1 C3 C3 N1 . . 3_555 3_555 0.0(6) no
    N1 C3 C3 C2 . . 3_555 3_555 -179.0(4) no
    C2 C3 C3 N1 . . 3_555 3_555 179.0(4) no
    C2 C3 C3 C2 . . 3_555 3_555 0.0(6) no
    N1 C4 C5 C6 . . . . -0.9(7) no
    N1 C4 C5 C10 . . . . -179.5(4) no
    C4 C5 C6 O1 . . . . 2.6(6) no
    C4 C5 C6 C7 . . . . -178.2(4) no
    C10 C5 C6 O1 . . . . -178.8(4) no
    C10 C5 C6 C7 . . . . 0.5(6) no
    C4 C5 C10 C9 . . . . 179.6(4) no
    C6 C5 C10 C9 . . . . 0.9(6) no
    O1 C6 C7 C8 . . . . 177.9(4) no
    C5 C6 C7 C8 . . . . -1.4(6) no
    C6 C7 C8 O2 . . . . -178.4(4) no
    C6 C7 C8 C9 . . . . 0.9(6) no
    O2 C8 C9 C10 . . . . 179.9(4) no
    C7 C8 C9 C10 . . . . 0.5(7) no
    C8 C9 C10 C5 . . . . -1.4(7) no
    O2 C11 C12 C13 . . . . 96.8(4) no
    O2 C11 C12 C17 . . . . -84.8(5) no
    C11 C12 C13 C14 . . . . 176.4(4) no
    C17 C12 C13 C14 . . . . -2.0(6) no
    C11 C12 C17 C16 . . . . -177.4(4) no
    C13 C12 C17 C16 . . . . 1.0(7) no
    C12 C13 C14 C15 . . . . 1.4(7) no
    C13 C14 C15 C16 . . . . 0.2(7) no
    C14 C15 C16 C17 . . . . -1.2(8) no
    C15 C16 C17 C12 . . . . 0.6(8) no
loop_
    _geom_hbond_atom_site_label_D
    _geom_hbond_atom_site_label_H
    _geom_hbond_atom_site_label_A
    _geom_hbond_site_symmetry_A
    _geom_hbond_distance_DH
    _geom_hbond_distance_HA
    _geom_hbond_distance_DA
    _geom_hbond_angle_DHA
    _geom_hbond_publ_flag
    O1 H1O N1 . 0.82 1.90 2.622(5) 147 yes
    C2 H2 Cg2 4_564 0.93 2.88 3.499(5) 125 yes
    C13 H13 Cg2 4_555 0.93 2.60 3.493(5) 161 yes
_shelx_hkl_file
;
   0  -4   0  331.97   19.80
   0  -6   0  384.96   23.80
   0  -8   0 2729.83  142.19
   0 -10   0  157.98   17.70
   0 -12   0   23.10   10.10
   1  -1   0    0.10    0.20
  -1  -1   0   -0.10    0.20
  -1  -5   0   69.19    7.90
   1  -5   0   72.59    8.20
   1  -7   0  287.67   20.60
  -1  -7   0  315.77   21.10
  -1  -9   0   -0.30    5.60
   1  -9   0    2.50    6.00
  -1 -11   0   91.29   14.30
   1 -11   0  102.99   15.10
   2   0   0   -0.40    0.70
  -2   0   0   -0.10    0.10
   2  -4   0  519.95   28.30
  -2  -4   0  498.45   28.40
   2  -6   0    2.10    4.30
  -2  -6   0    0.30    3.60
  -2  -8   0 1140.39   63.89
   2  -8   0 1174.18   63.99
  -2 -10   0   82.19   12.90
   2 -10   0   49.70   10.50
  -2 -12   0   19.10    9.80
   2 -12   0   -1.20    9.30
   3  -5   0  298.17   19.40
  -3  -5   0  332.37   19.80
   3  -7   0  895.21   51.09
  -3  -7   0  949.71   51.39
  -3  -9   0   20.70    7.90
   3  -9   0   32.30    9.10
  -3 -11   0    8.60    8.00
   3 -11   0   23.40   10.20
  -4   0   0    0.00    0.10
  -4  -4   0  220.18   14.30
   4  -4   0  224.48   14.40
  -4  -6   0   -1.10    3.90
   4  -6   0    1.90    4.10
   4  -8   0  126.29   14.50
  -4  -8   0   95.89   12.50
  -4 -10   0    4.90    7.00
   4 -10   0    1.90    7.00
  -4 -12   0   32.80   10.60
   4 -12   0   22.00    9.80
  -5  -3   0   78.59    6.50
   5  -5   0  126.69   10.90
  -5  -5   0  145.99   11.40
   5  -7   0  162.18   14.40
  -5  -7   0  168.38   14.70
  -5  -9   0   95.79   13.50
   5  -9   0  150.98   15.80
  -5 -11   0    5.10    7.80
   5 -11   0  -25.70    6.50
   6   2   0   -0.30    2.30
   6  -2   0   -2.00    1.20
  -6  -2   0   -1.20    1.30
   6  -4   0   15.60    4.50
  -6  -4   0    8.20    3.90
   6  -6   0   75.79    8.60
  -6  -6   0   59.89    8.20
   6  -8   0   87.59   12.20
  -6  -8   0   74.49   11.10
  -6 -10   0    9.40    7.50
   6 -10   0   15.20    8.60
   6 -12   0   46.20   12.00
  -6 -12   0   47.10   12.80
   7   1   0 9679.53  477.05
   7  -1   0 9464.55  476.95
   7  -3   0  383.16   21.40
   7  -5   0  909.61   47.70
  -7  -5   0  849.52   47.40
   7  -7   0  470.25   29.10
  -7  -7   0  462.75   28.70
  -7  -9   0    8.00    6.70
   7  -9   0    6.10    7.70
   7 -11   0  120.09   16.30
  -7 -11   0   92.59   14.20
   8  -4   0 8718.83  432.86
  -8  -4   0 8580.04  432.76
  -8  -6   0   56.29    8.10
   8  -6   0   54.89    8.00
  -8  -8   0   12.70    6.30
   8  -8   0    0.90    6.50
   8 -10   0   12.60    8.30
  -8 -10   0   -4.40    6.40
   8 -12   0   54.39   13.40
  -8 -12   0   31.30   10.30
  -9  -3   0   41.50    5.10
   9  -3   0   57.19    5.70
  -9  -5   0  339.47   21.20
   9  -5   0  347.77   21.20
  -9  -7   0  181.28   14.70
   9  -7   0  151.38   14.90
  -9  -9   0   -6.20    5.80
   9  -9   0    6.90    7.10
  -9 -11   0   17.70    8.70
   9 -11   0   27.10   10.50
 -10  -2   0    0.90    2.40
  10   2   0    7.00    2.80
  10  -2   0    0.90    2.70
  10  -4   0 4805.62  238.78
 -10  -4   0 4675.73  238.78
 -10  -6   0   27.50    6.20
  10  -6   0   16.40    5.60
  10  -8   0   19.50    7.80
 -10  -8   0   18.20    6.60
 -10 -10   0    3.40    7.20
  10 -10   0   -3.60    7.20
 -11  -3   0  716.93   38.30
  11  -3   0  706.63   38.20
 -11  -5   0   60.29    7.50
  11  -5   0   44.80    7.10
  11  -7   0   -3.70    4.80
 -11  -7   0   -5.90    3.80
  11  -9   0   -3.50    6.30
 -11  -9   0   -8.50    5.40
 -11 -11   0   64.79   12.20
  11 -11   0   51.09   12.80
  12   0   0  153.18   10.00
 -12  -2   0   44.00    5.40
  12  -4   0   15.50    4.20
 -12  -4   0   11.00    4.00
  12  -6   0   41.80    7.10
 -12  -6   0   46.70    7.70
 -12  -8   0  126.49   13.90
  12  -8   0  138.79   14.40
  12 -10   0    2.10    7.40
 -12 -10   0    1.90    7.00
 -13   1   0  626.84   34.00
 -13  -1   0  645.54   34.20
 -13  -3   0 1720.43   88.59
  13  -5   0   69.39    8.00
 -13  -5   0   69.89    8.30
  13  -7   0  204.78   15.50
 -13  -7   0  163.88   16.00
 -13  -9   0   13.80    7.00
  13  -9   0   -1.60    7.00
 -13 -11   0   46.40   11.30
  13 -11   0   42.00   11.60
 -14   0   0   85.29    7.30
 -14  -2   0  163.58   11.40
 -14  -4   0    3.00    3.60
  14  -4   0    0.60    3.40
 -14  -6   0   89.79   10.60
  14  -6   0  112.99   11.60
  14  -8   0   32.80    8.80
 -14  -8   0   35.60    8.40
 -14 -10   0   18.60    8.60
  14 -10   0   31.80    9.90
 -15  -1   0   48.60    5.90
 -15   1   0   55.79    6.30
 -15  -3   0  636.44   35.10
  15  -5   0    4.40    4.00
 -15  -5   0    5.50    3.80
  15  -7   0   -1.40    5.50
 -15  -7   0    2.00    5.20
  15  -9   0   29.20    9.10
 -15  -9   0   23.80    8.40
 -15 -11   0    7.90    8.20
  15 -11   0   11.70    9.40
 -16   0   0 1696.43   87.09
 -16  -2   0  222.58   14.50
  16  -4   0   26.10    5.20
 -16  -4   0   11.50    4.60
 -16  -6   0   20.30    6.20
  16  -6   0    7.30    5.40
 -16  -8   0  105.59   13.30
  16  -8   0   95.29   12.90
  16 -10   0    0.60    7.20
 -16 -10   0    8.60    7.60
 -17   1   0  470.85   26.50
 -17  -1   0  465.95   26.60
 -17  -3   0    0.90    3.50
  17  -5   0    7.40    4.30
 -17  -5   0   -4.70    4.10
  17  -7   0    2.60    5.50
 -17  -7   0    0.70    5.00
  17  -9   0  -11.00    5.60
 -17  -9   0    2.40    6.90
 -17 -11   0   30.00   10.40
  17 -11   0   18.00   10.10
 -18   0   0 1059.29   55.99
 -18  -2   0    3.30    3.80
 -18  -4   0  315.07   20.10
  18  -6   0    3.50    5.10
 -18  -6   0    2.50    5.00
 -18  -8   0   98.89   13.30
  18  -8   0  158.18   15.70
 -18 -10   0    5.70    7.70
  18 -10   0   -0.10    7.90
 -19   1   0 1229.98   64.09
 -19  -1   0 1208.98   64.09
 -19  -3   0    2.50    3.80
 -19  -5   0   63.99    8.70
  19  -5   0   70.49    8.50
 -19  -7   0   -0.80    5.20
  19  -7   0    3.20    6.10
 -19  -9   0   17.20    8.40
  19  -9   0   13.00    8.20
  19 -11   0    7.10    9.50
 -19 -11   0    2.30    7.90
 -20   0   0    8.00    3.70
 -20  -2   0   26.90    5.10
 -20  -4   0   48.20    7.20
 -20  -6   0   50.09    8.40
  20  -6   0   33.90    7.00
  20  -8   0   21.60    8.40
 -20  -8   0    9.30    6.40
 -20 -10   0    4.30    7.30
  20 -10   0    4.30    8.40
 -21  -1   0   10.10    4.00
 -21   1   0   10.50    4.10
 -21  -3   0    1.30    3.80
 -21  -5   0   -0.30    4.70
  21  -5   0    2.20    4.10
 -21  -7   0   49.70    9.80
  21  -7   0   68.09   10.70
  21  -9   0    7.40    7.40
 -21  -9   0   -3.10    6.50
 -22   0   0   81.49    8.80
 -22  -2   0 1014.10   54.59
 -22  -4   0   57.79    8.40
  22  -6   0   43.80    7.80
 -22  -6   0   36.00    8.10
  22  -8   0    9.30    6.70
 -22  -8   0   -4.70    5.80
 -22 -10   0    3.40    7.30
  22 -10   0   -6.30    7.10
 -23  -1   0   80.79    8.80
 -23   1   0   63.09    7.60
 -23  -3   0  283.17   19.10
 -23  -5   0   98.49   11.60
  23  -5   0  120.89   12.60
 -23  -7   0   42.50    9.20
  23  -7   0   44.40    9.10
 -23  -9   0    2.80    6.50
  23  -9   0   -1.80    7.50
 -24   0   0   50.69    7.40
 -24  -2   0   45.80    7.50
 -24  -4   0  465.05   28.60
 -24  -6   0    7.50    6.00
  24  -6   0    8.90    5.60
  24  -8   0  -15.20    5.30
 -24  -8   0   -6.70    5.50
  24 -10   0   -2.00    7.90
 -24 -10   0    1.60    7.40
 -25  -1   0  341.47   21.50
 -25   1   0  325.57   21.30
 -25  -3   0  124.69   12.10
 -25  -5   0  145.29   14.30
  25  -5   0  126.79   13.20
  25  -7   0    1.70    6.50
 -25  -7   0   10.50    6.90
  25  -9   0   53.49   11.60
 -25  -9   0   53.99   10.70
 -26   0   0   14.80    5.30
 -26  -2   0  465.05   28.30
 -26  -4   0  621.24   36.80
 -26  -6   0    5.60    6.10
  26  -6   0    9.70    6.00
 -26  -8   0   -1.50    6.60
  26  -8   0    5.30    6.90
 -26 -10   0   -4.50    7.10
  26 -10   0    4.50    8.80
 -27   1   0    9.00    5.20
 -27  -1   0   18.40    5.40
 -27  -3   0  296.77   20.90
 -27  -5   0  172.88   15.60
  27  -7   0   12.60    6.70
 -27  -7   0   15.20    7.00
  27  -9   0   12.30    8.30
 -27  -9   0   -6.00    6.10
 -28   0   0    6.10    5.00
 -28  -2   0  103.39   11.40
 -28  -4   0  640.24   38.40
 -28  -6   0   45.00    9.30
  28  -6   0   35.70    8.90
 -28  -8   0   10.60    7.20
  28  -8   0   -2.80    6.10
 -29  -1   0   85.79   10.10
 -29   1   0   66.99    9.30
 -29  -3   0  258.87   19.40
 -29  -5   0  220.68   18.30
  29  -7   0    7.50    6.90
 -29  -7   0    8.60    7.20
 -29  -9   0    0.50    7.30
  29  -9   0  -10.00    7.20
 -30   0   0   14.50    6.00
 -30  -2   0  321.17   22.20
 -30  -4   0   33.90    8.30
 -30  -6   0  117.19   14.20
  30  -6   0  123.59   14.50
 -30  -8   0    4.00    7.30
  30  -8   0   11.70    8.00
 -31  -1   0   -4.60    4.80
 -31   1   0   -2.30    4.90
 -31  -3   0   33.90    8.10
 -31  -5   0    0.70    6.00
  31  -7   0    0.80    6.90
 -31  -7   0    7.00    7.00
  31  -9   0   25.80   10.10
 -31  -9   0   31.00   10.70
 -32   0   0  152.78   15.10
 -32  -2   0  280.57   20.80
 -32  -4   0   -1.10    5.70
 -32  -6   0   53.59   10.70
  32  -6   0   59.89   10.60
  32  -8   0   11.40    8.20
 -32  -8   0    2.20    7.40
 -33  -1   0   10.60    6.20
 -33   1   0    2.70    5.70
 -33  -3   0   82.59   11.50
 -33  -5   0   63.19   10.80
 -33  -7   0   11.50    7.50
  33  -7   0   12.10    7.90
 -34   0   0   32.10    8.60
 -34  -2   0   53.69    9.30
 -34  -4   0    4.00    6.40
  34  -6   0   53.39   10.40
 -34  -6   0   30.40    9.90
  34  -8   0   15.70    9.70
 -34  -8   0   19.00    8.70
 -35  -1   0    0.40    6.00
 -35   1   0   13.60    6.80
 -35  -3   0   28.40    8.80
 -35  -5   0   14.10    7.40
 -35  -7   0   45.10   11.50
  35  -7   0   38.70    9.80
 -36   0   0  493.05   31.90
 -36  -2   0   22.20    8.00
 -36  -4   0  -11.40    5.20
  36  -6   0    9.40    7.90
 -36  -6   0   17.50    8.10
 -37   1   0  139.89   15.00
 -37  -1   0   74.69   11.90
 -37  -3   0    3.80    6.60
 -37  -5   0    4.30    7.10
 -37  -7   0   33.40   10.60
  37  -7   0   28.20    9.70
 -38   0   0    6.20    6.90
 -38  -2   0   35.30    9.00
 -38  -4   0   11.60    7.40
  38  -6   0    2.80    7.70
 -38  -6   0   -2.30    7.00
 -39  -1   0   86.69   12.70
 -39  -3   0   -9.60    5.50
 -39  -5   0   22.80    8.80
 -40   0   0    1.70    6.40
 -40  -2   0   13.90    7.60
 -40  -4   0    1.80    7.50
  40  -6   0    9.60    8.90
 -41  -1   0    3.20    6.50
 -41  -3   0    2.60    7.10
 -41  -5   0   31.90    9.70
 -42   0   0   -1.10    6.50
 -42  -2   0    4.20    6.90
 -42  -4   0   20.50    8.50
 -43  -1   0   12.20    7.90
 -43  -3   0    7.50    7.50
 -44   0   0    2.70    6.80
 -44  -2   0   18.00    8.80
 -45  -1   0   -2.10    7.20
   0   2   1 1763.52   89.19
   0   2  -1 1771.32   89.19
   0  -4  -1  585.74   32.60
   0  -4   1  601.94   32.50
   0  -6   1   37.90    6.50
   0  -6  -1   31.10    6.50
   0  -8  -1 1015.70   57.89
   0  -8   1 1043.00   57.79
   0 -10   1   20.50    8.70
   0 -10  -1   21.70    8.50
   0 -12   1   50.19   13.30
   0 -12  -1   53.69   12.80
  -1   3  -1 1275.07   59.49
  -1  -3   1 1118.59   59.39
   1   3  -1 1269.47   59.39
   1  -3   1  963.70   59.09
   1  -5  -1   98.19    9.50
  -1  -5   1  106.39    9.20
   1  -5   1   78.49    8.40
  -1  -5  -1   96.49    9.40
  -1  -7   1  191.08   15.60
   1  -7  -1  194.98   15.90
   1  -7   1  177.08   15.10
  -1  -7  -1  204.78   16.10
   1  -9  -1  176.68   17.50
  -1  -9   1  162.78   16.00
  -1  -9  -1  143.09   15.90
   1  -9   1  142.29   15.60
  -1 -11   1   26.10    9.70
   1 -11  -1   17.50    9.40
   1 -11   1   27.90   10.40
  -1 -11  -1   30.40   10.80
   2   0   1   10.50    1.40
  -2  -4   1  119.09    9.40
   2  -4  -1  130.19    9.30
   2  -4   1  114.09    9.40
  -2  -4  -1  109.29    9.30
  -2  -6   1   43.80    6.70
   2  -6  -1   56.79    8.20
   2  -6   1   45.60    7.30
  -2  -6  -1   46.30    7.00
  -2  -8   1   15.80    7.00
   2  -8  -1   23.80    8.10
   2  -8   1   17.40    7.40
  -2  -8  -1   22.30    7.10
   2 -10  -1   44.60   10.60
  -2 -10   1   60.69   11.00
  -2 -10  -1   69.59   12.70
   2 -10   1   52.79   10.60
  -2 -12   1    8.30    8.50
   2 -12  -1   -5.60    8.50
  -2 -12  -1   10.50    9.00
   2 -12   1    1.20    8.10
   3   1  -1  872.21   44.00
  -3  -3   1 1756.82   91.99
  -3   3  -1 1855.91   92.09
   3   3  -1 1824.42   91.99
  -3  -5   1  274.57   17.60
   3  -5  -1  272.77   17.90
  -3  -5  -1  271.47   17.80
   3  -5   1  309.57   18.10
  -3  -7   1   91.79   10.40
   3  -7  -1   79.19   10.10
   3  -7   1  100.29   11.50
  -3  -7  -1   72.59   10.00
   3  -9  -1  378.56   25.70
  -3  -9   1  334.37   24.50
  -3  -9  -1  321.87   24.80
   3  -9   1  324.17   24.50
   3 -11  -1   19.80    9.60
  -3 -11   1   34.10    9.70
  -3 -11  -1   26.80   10.20
   3 -11   1   20.80    9.10
  -4   0  -1    0.10    0.30
   4   0  -1    0.20    0.60
   4   0   1    1.20    1.70
  -4  -2   1 1081.09   55.09
   4  -4  -1  149.88   10.80
  -4  -4   1  137.59   10.50
   4  -4   1  154.98   10.80
  -4  -4  -1  142.09   10.90
   4  -6  -1  152.68   12.80
  -4  -6   1  148.89   12.40
   4  -6   1  175.68   13.10
  -4  -6  -1  164.68   13.30
  -4  -8   1  556.54   33.70
   4  -8  -1  517.05   34.00
  -4  -8  -1  546.75   34.00
   4  -8   1  546.95   33.80
   4 -10  -1    5.80    8.00
  -4 -10   1   13.70    7.50
   4 -10   1   -4.80    6.10
  -4 -10  -1    1.90    7.40
  -4 -12   1   32.60   10.70
   4 -12  -1   16.50    9.60
   4 -12   1   21.20    9.80
  -4 -12  -1   27.70   10.90
  -5   3  -1   23.60    4.40
  -5  -3   1   13.80    3.30
   5   3  -1   17.50    3.30
   5  -3   1   12.90    3.40
  -5  -5   1  129.99   10.40
   5  -5  -1  113.79   10.30
  -5  -5  -1  121.09   10.40
   5  -5   1  126.19   10.40
  -5  -7   1  406.56   25.90
   5  -7  -1  416.96   26.20
  -5  -7  -1  406.36   26.00
   5  -7   1  402.36   25.60
   5  -9  -1  165.68   17.20
  -5  -9   1  148.59   16.00
  -5  -9  -1  168.98   17.10
   5  -9   1  172.18   17.60
   5 -11  -1   20.90    9.70
  -5 -11   1   37.90   10.30
  -5 -11  -1   21.40    9.60
   5 -11   1   34.60   10.90
  -6   0  -1   -4.80    0.80
   6   0  -1   -2.20    1.60
   6   0   1   -2.70    2.00
   6  -4  -1  274.17   17.00
  -6  -4   1  260.47   16.50
  -6  -4  -1  286.17   17.00
   6  -4   1  268.57   16.70
   6  -6  -1   97.29   10.30
  -6  -6   1   75.99    8.90
   6  -6   1   78.09    9.20
  -6  -6  -1   96.69   10.30
  -6  -8   1  190.08   15.70
   6  -8  -1  155.88   16.20
   6  -8   1  126.19   14.40
  -6  -8  -1  183.38   16.70
   6 -10  -1    2.80    8.20
  -6 -10   1    8.30    6.90
  -6 -10  -1    6.70    7.10
   6 -10   1    4.90    7.30
  -6 -12   1   19.70    9.80
   6 -12  -1   20.70   10.30
   6 -12   1   29.20   10.30
  -6 -12  -1   11.80    9.30
  -7  -3   1  468.95   25.80
   7  -3   1  464.95   25.90
   7   3  -1  488.65   25.80
   7  -5  -1  186.48   13.50
  -7  -5   1  196.28   13.30
   7  -5   1  192.98   13.60
  -7  -5  -1  165.28   13.40
   7  -7  -1  563.14   33.10
  -7  -7   1  580.94   33.10
   7  -7   1  552.34   33.10
  -7  -7  -1  521.55   33.20
   7  -9  -1   53.99   10.20
  -7  -9   1   29.00    8.90
   7  -9   1   44.40    9.70
  -7  -9  -1   53.09   10.10
   7 -11  -1   28.90   10.40
  -7 -11   1   13.10    9.20
  -7 -11  -1   16.20    8.70
   7 -11   1   17.10    9.40
  -8   0   1   -3.00    0.90
   8   0   1   -1.70    2.30
   8   0  -1   -3.40    1.70
  -8   0  -1   -2.00    1.30
  -8  -2   1  559.94   29.70
   8   2  -1  563.44   29.70
  -8  -4   1  707.63   37.90
   8  -4  -1  707.63   38.10
   8  -4   1  695.63   38.10
  -8  -4  -1  693.83   38.30
   8  -6  -1   10.70    4.90
  -8  -6   1    7.10    4.60
   8  -6   1    2.50    4.60
  -8  -6  -1   11.00    5.40
   8  -8  -1    0.90    6.40
  -8  -8   1   13.50    6.50
   8  -8   1   -3.10    5.10
  -8  -8  -1   -4.00    6.00
   8 -10  -1    4.00    7.50
  -8 -10   1    6.00    6.60
  -8 -10  -1   -5.60    6.70
   8 -10   1   10.10    8.30
   9  -1  -1  855.11   43.80
  -9  -1   1  802.82   43.70
   9   1   1  873.01   44.20
   9  -1   1  852.51   44.10
   9   1  -1  867.21   43.80
   9  -3  -1 1493.35   77.29
  -9  -3   1 1464.95   77.19
   9  -3   1 1510.15   77.49
   9   3  -1 1513.85   77.19
  -9  -3  -1 1556.44   77.79
  -9  -5   1  481.95   27.60
   9  -5  -1  498.95   28.10
   9  -5   1  460.15   27.60
  -9  -5  -1  476.05   27.90
  -9  -7   1  105.29   11.40
   9  -7  -1  123.29   13.10
  -9  -7  -1   89.39   11.50
   9  -7   1  106.69   12.20
  -9  -9   1   -1.20    5.60
   9  -9  -1   11.90    7.40
  -9  -9  -1    4.90    7.00
   9  -9   1    4.80    6.70
   9 -11  -1   49.00   12.50
  -9 -11   1   58.59   11.50
  -9 -11  -1   49.40   11.30
   9 -11   1   53.49   12.40
  10   0   1    2.30    2.60
 -10   0   1    0.80    1.90
 -10   0  -1    0.70    1.70
  10   0  -1   -0.10    2.10
 -10  -2   1  232.48   13.70
  10   2  -1  233.18   13.70
  10  -4  -1   16.80    4.40
 -10  -4   1   17.80    4.30
 -10  -4  -1   16.20    4.70
  10  -4   1   26.90    5.00
 -10  -6   1  340.27   21.40
  10  -6  -1  333.57   21.70
 -10  -6  -1  326.77   21.60
  10  -6   1  336.97   21.80
 -10  -8   1  127.29   13.30
  10  -8  -1  122.09   13.60
 -10  -8  -1  137.49   14.70
  10  -8   1  109.49   13.80
  10 -10  -1   24.90    9.20
 -10 -10   1   -3.20    6.50
 -10 -10  -1   15.40    8.50
  10 -10   1   23.70    8.90
  11  -3  -1  921.51   48.20
 -11  -3   1  918.41   48.10
 -11  -3  -1  895.31   48.50
  11  -3   1  925.41   48.40
 -11  -5   1   47.30    6.60
  11  -5  -1   61.89    7.70
 -11  -5  -1   58.49    7.80
  11  -5   1   51.59    7.30
  11  -7  -1   88.19   11.30
 -11  -7   1   97.69   11.20
 -11  -7  -1   96.79   11.30
  11  -7   1   85.49   11.20
  11  -9  -1    8.90    7.50
 -11  -9   1   -0.30    6.30
 -11  -9  -1    9.60    7.70
  11  -9   1   11.10    7.50
 -11 -11   1   26.80    9.20
  11 -11  -1   11.00    9.50
 -11 -11  -1    0.10    8.00
  11 -11   1   12.50    9.10
  12   0  -1    0.20    2.20
 -12   0   1    2.80    2.30
 -12   0  -1    0.40    1.90
  12  -2  -1  193.08   12.00
 -12  -2   1  192.58   12.10
 -12  -2  -1  190.28   12.60
  12   2  -1  180.58   11.80
  12  -4  -1    9.30    3.60
 -12  -4   1    9.10    3.80
 -12  -4  -1    8.20    3.90
  12  -4   1    3.10    3.60
 -12  -6   1  177.18   14.10
  12  -6  -1  192.48   14.90
  12  -6   1  174.58   14.10
 -12  -6  -1  214.78   15.60
 -12  -8   1    4.20    5.70
  12  -8  -1    4.90    5.80
 -12  -8  -1   -3.80    5.40
  12  -8   1    1.70    6.20
 -12 -10   1   -1.70    6.20
  12 -10  -1    1.00    7.00
 -12 -10  -1    2.40    7.10
  12 -10   1    9.70    7.50
  13  -1  -1    0.40    2.30
 -13  -1   1   -1.60    2.40
 -13   1  -1   -0.80    2.40
  13   1  -1    3.00    2.50
 -13  -1  -1   -1.10    2.90
 -13  -3   1  918.21   49.20
 -13  -3  -1  953.70   49.90
 -13  -5   1  517.65   29.50
  13  -5  -1  510.15   29.60
 -13  -5  -1  526.05   30.10
  13  -5   1  482.75   29.50
 -13  -7   1  131.89   13.00
  13  -7  -1  112.99   13.00
  13  -7   1  108.39   12.90
 -13  -7  -1  115.69   13.20
 -13  -9   1   39.00    9.20
  13  -9  -1   61.69   10.90
  13  -9   1   55.69   10.70
 -13  -9  -1   68.09   11.90
 -13 -11   1   18.40    9.10
  13 -11  -1   -2.30    8.60
 -13 -11  -1   22.90   10.00
  13 -11   1   29.90   10.60
  14   0  -1    1.80    2.50
 -14   0  -1    0.50    2.70
 -14   0   1   -2.30    2.40
 -14  -2   1  420.96   23.90
 -14  -2  -1  448.76   24.70
  14   2  -1  418.46   24.90
 -14  -4   1  120.19   10.00
  14  -4  -1  127.19   10.20
  14  -4   1  130.29   10.50
 -14  -4  -1  122.39   10.70
 -14  -6   1   41.00    7.00
  14  -6  -1   37.00    7.10
  14  -6   1   53.09    8.10
 -14  -6  -1   46.70    8.20
  14  -8  -1   64.99   11.00
 -14  -8   1   72.49   10.70
  14  -8   1   70.09   10.80
 -14  -8  -1   63.29   10.90
  14 -10  -1    1.00    7.70
 -14 -10   1   -1.20    6.00
 -14 -10  -1    0.90    6.70
  14 -10   1   -2.80    7.30
  15  -1  -1  261.67   16.40
 -15  -1   1  271.47   15.60
 -15   1  -1  235.68   15.80
 -15  -1  -1  260.17   16.30
  15   1  -1  266.07   15.60
 -15  -3   1  193.98   13.40
 -15  -3  -1  214.78   14.30
 -15  -5   1   71.79    8.50
  15  -5  -1   98.49    9.60
 -15  -5  -1   76.89    9.10
  15  -5   1   90.09    9.50
  15  -7  -1   20.60    7.00
 -15  -7   1    7.10    5.60
 -15  -7  -1   -1.80    5.40
  15  -7   1   13.90    6.50
 -15  -9   1   58.89    9.90
  15  -9  -1   46.80   10.40
 -15  -9  -1   29.20    9.10
  15  -9   1   45.50    9.80
  15 -11  -1   12.40    9.70
 -15 -11   1   29.30   10.30
 -15 -11  -1   33.40   10.90
  15 -11   1   13.10    9.80
 -16   0   1    1.00    2.70
 -16   0  -1    0.90    3.40
 -16  -2   1   86.69    7.90
 -16  -2  -1   80.99    8.30
  16  -4  -1  161.38   12.00
 -16  -4   1  159.58   11.70
  16  -4   1  144.79   11.90
 -16  -4  -1  156.18   12.40
 -16  -6   1   58.49    8.10
  16  -6  -1   34.50    7.00
  16  -6   1   68.29    9.10
 -16  -6  -1   43.10    7.80
  16  -8  -1   63.59   10.70
 -16  -8   1   47.50    9.60
 -16  -8  -1   61.09    9.80
  16  -8   1   41.10    9.00
  16 -10  -1    9.40    8.20
 -16 -10   1   13.00    8.20
  16 -10   1   12.70    8.70
 -16 -10  -1    7.90    7.90
 -17   1  -1 1590.74   82.09
 -17  -1   1 1561.24   81.39
 -17  -1  -1 1585.54   82.09
 -17   1   1 1593.74   81.49
 -17  -3   1  446.36   25.60
 -17  -3  -1  441.56   26.10
 -17  -5   1   99.99   10.40
  17  -5  -1  101.69   10.40
  17  -5   1   95.29   10.20
 -17  -5  -1   97.89   10.70
  17  -7  -1   46.40    8.70
 -17  -7   1   49.50    8.50
 -17  -7  -1   32.20    8.20
  17  -7   1   33.40    7.80
 -17  -9   1    1.80    6.10
  17  -9  -1    5.90    7.00
  17  -9   1    8.20    7.60
 -17  -9  -1    0.70    6.40
  17 -11  -1   -8.40    7.60
 -17 -11   1    2.90    7.30
 -17 -11  -1    9.60    8.80
  17 -11   1   -6.80    7.80
 -18   0   1    1.10    3.10
 -18   0  -1    0.60    3.60
 -18   2  -1   50.49    6.90
 -18  -2   1   63.59    6.70
 -18  -2  -1   53.69    7.00
  18  -4  -1   71.69    8.50
 -18  -4   1   68.19    8.30
 -18  -4  -1   80.19    9.40
 -18  -6   1   18.20    5.90
  18  -6  -1   37.30    7.40
  18  -6   1   22.70    6.80
 -18  -6  -1   23.30    6.50
  18  -8  -1   49.40    9.50
 -18  -8   1   43.30    8.60
  18  -8   1   27.00    8.30
 -18  -8  -1   27.30    8.20
 -18 -10   1   13.60    8.20
  18 -10  -1    9.90    9.00
  18 -10   1   28.90    9.90
 -18 -10  -1   13.00    8.10
 -19  -1   1  175.48   12.10
 -19   1  -1  173.38   12.60
 -19  -1  -1  162.08   12.20
 -19   1   1  160.98   11.90
 -19  -3   1   73.99    7.70
 -19  -3  -1   62.39    8.00
 -19  -5   1   71.79    8.90
  19  -5  -1   72.09    9.00
  19  -5   1   78.09    9.80
 -19  -5  -1   77.29    9.50
  19  -7  -1  155.18   15.40
 -19  -7   1  162.88   14.50
 -19  -7  -1  137.09   14.50
  19  -7   1  158.18   15.30
 -19  -9   1   31.80    9.10
  19  -9  -1   19.10    8.60
 -19  -9  -1   17.70    8.40
  19  -9   1    6.00    7.70
 -19 -11   1   28.10   10.30
  19 -11  -1    2.80    8.80
  19 -11   1   24.30    9.90
 -19 -11  -1    7.30    8.60
 -20   0  -1   -3.30    3.30
 -20   0   1    2.20    3.10
 -20  -2   1    2.50    3.10
 -20   2  -1    3.90    3.60
 -20  -2  -1    1.80    4.00
 -20  -4   1   60.69    7.60
 -20  -4  -1   63.29    8.60
  20  -6  -1   46.00    8.10
 -20  -6   1   49.60    8.50
  20  -6   1   55.99    8.90
 -20  -6  -1   65.09    9.90
  20  -8  -1   26.60    8.60
 -20  -8   1   20.80    7.80
 -20  -8  -1   24.60    8.10
  20  -8   1   36.20    8.80
  20 -10  -1   -4.60    7.20
 -20 -10   1    3.10    7.00
 -20 -10  -1   -9.80    6.10
  20 -10   1   -8.70    6.80
 -21  -1   1  441.86   25.70
 -21   1  -1  451.45   26.40
 -21  -1  -1  415.36   26.00
 -21   1   1  458.75   25.70
 -21  -3   1  287.47   18.80
 -21  -3  -1  303.37   19.60
 -21  -5   1   16.60    5.60
  21  -5  -1   22.70    6.00
 -21  -5  -1    4.80    5.80
  21  -5   1   26.00    6.40
 -21  -7   1   52.29    9.10
  21  -7  -1   45.80    9.20
 -21  -7  -1   42.90    9.50
  21  -7   1   47.90    9.10
  21  -9  -1   26.80    9.30
 -21  -9   1   35.20    9.30
 -21  -9  -1   33.30    9.90
  21  -9   1   26.00    9.00
 -22   0  -1   -0.20    3.60
 -22   0   1    0.30    3.10
 -22   2  -1   21.90    5.70
 -22  -2   1   29.40    5.60
 -22  -2  -1   22.50    5.70
 -22  -4   1   41.80    7.00
 -22  -4  -1   37.90    7.20
  22  -6  -1   33.30    6.90
 -22  -6   1   19.90    6.30
 -22  -6  -1   32.20    7.90
  22  -6   1   40.00    8.00
 -22  -8   1   16.60    7.40
  22  -8  -1   22.50    8.10
  22  -8   1   14.50    7.40
 -22  -8  -1   16.30    7.30
  22 -10  -1   30.80   10.30
 -22 -10   1   26.20    8.40
  22 -10   1   28.50   10.20
 -22 -10  -1   21.40    9.40
 -23  -1   1  315.57   19.70
 -23   1  -1  316.07   20.40
 -23   1   1  292.47   19.40
 -23  -1  -1  332.47   20.50
 -23  -3   1  250.97   17.20
 -23  -3  -1  250.87   17.90
 -23  -5   1  145.49   13.60
  23  -5  -1  132.69   13.60
 -23  -5  -1  122.29   13.00
  23  -5   1  144.19   13.60
  23  -7  -1   94.29   11.90
 -23  -7   1   82.49   11.50
 -23  -7  -1   77.39   11.80
  23  -7   1  109.29   13.10
 -23  -9   1    4.40    6.80
  23  -9  -1    6.50    7.70
 -23  -9  -1    6.90    7.60
  23  -9   1    0.90    7.60
 -24   0  -1   -3.50    3.60
 -24   0   1    1.00    3.50
 -24   2  -1  105.19   10.80
 -24  -2   1   89.49    9.40
 -24  -2  -1   91.49   10.10
 -24  -4   1   65.29    8.90
 -24  -4  -1   69.69    9.60
 -24  -6   1   31.00    7.70
  24  -6  -1   54.59    9.10
  24  -6   1   39.10    8.10
 -24  -6  -1   28.00    7.80
  24  -8  -1    0.20    6.20
 -24  -8   1    5.20    6.30
 -24  -8  -1    5.30    7.10
  24  -8   1   -5.50    5.90
 -24 -10   1   12.70    8.20
  24 -10  -1    9.40    9.60
  24 -10   1    9.60    8.80
 -24 -10  -1   12.00    8.90
 -25  -1   1   23.20    5.40
 -25   1  -1   15.50    5.50
 -25  -1  -1   12.00    5.10
 -25   1   1   20.30    5.10
 -25  -3   1  111.19   11.10
 -25  -3  -1  117.79   12.70
  25  -5  -1  161.18   14.40
 -25  -5   1  177.18   14.50
  25  -5   1  168.28   14.60
 -25  -5  -1  142.59   15.20
 -25  -7   1   43.20    8.70
  25  -7  -1   69.59   11.00
 -25  -7  -1   40.50    9.50
  25  -7   1   53.29   10.00
 -25  -9   1   -5.40    5.80
  25  -9  -1   -4.50    7.00
  25  -9   1    2.20    7.80
 -25  -9  -1   -3.70    7.00
 -26   0  -1   -5.60    4.00
 -26   0   1   -1.20    3.50
 -26   2  -1    8.50    5.20
 -26  -2   1   15.10    5.10
 -26  -2  -1    7.90    5.30
 -26  -4   1   20.90    6.40
 -26  -4  -1   16.10    6.50
  26  -6  -1  144.99   14.50
 -26  -6   1  157.58   15.60
  26  -6   1  127.19   14.50
 -26  -6  -1  135.59   15.10
  26  -8  -1   -2.40    6.40
 -26  -8   1    9.50    6.80
 -26  -8  -1   -2.20    6.40
  26  -8   1    0.10    6.20
  26 -10  -1    6.00    8.70
 -26 -10   1    3.80    8.00
 -26 -10  -1   -0.90    7.40
  26 -10   1   -7.80    7.60
 -27   1  -1   34.00    6.90
 -27  -1   1   31.00    6.20
 -27  -1  -1   30.40    6.80
 -27   1   1   39.80    6.90
 -27  -3   1  180.38   15.30
 -27  -3  -1  207.28   16.20
 -27  -5   1  150.18   14.80
  27  -5  -1  153.18   14.80
 -27  -5  -1  135.39   14.70
  27  -7  -1   10.80    7.00
 -27  -7   1    6.00    6.70
 -27  -7  -1   13.70    7.80
  27  -7   1   26.80    8.20
 -27  -9   1   -6.30    6.20
  27  -9  -1   21.60    9.60
  27  -9   1    2.90    7.70
 -27  -9  -1    0.40    6.60
 -28   0  -1    5.80    5.40
 -28   0   1    4.20    4.30
 -28   2  -1   10.80    5.30
 -28  -2   1   12.80    5.40
 -28  -2  -1    0.60    5.00
 -28  -4   1  146.99   14.60
 -28  -4  -1  173.58   16.30
  28  -6  -1  137.29   14.80
 -28  -6   1  136.59   14.70
  28  -6   1  142.59   15.20
 -28  -6  -1  117.09   14.40
  28  -8  -1   16.70    7.90
 -28  -8   1   15.30    7.80
  28  -8   1   24.80    8.60
 -28  -8  -1   11.90    7.40
 -29   1  -1  119.09   13.40
 -29  -1   1  143.69   13.50
 -29   1   1  150.88   13.70
 -29  -1  -1  136.89   13.70
 -29  -3   1  279.67   19.70
 -29  -3  -1  270.17   20.40
 -29  -5   1  192.58   17.00
 -29  -5  -1  224.48   18.40
 -29  -7   1    7.10    6.30
  29  -7  -1   -1.70    6.20
 -29  -7  -1    9.60    7.60
  29  -7   1    9.10    6.80
 -29  -9   1   13.90    8.50
  29  -9  -1   20.10    8.70
 -29  -9  -1   13.60    8.50
  29  -9   1    7.50    8.60
 -30   0   1   -2.60    4.60
 -30   0  -1   -0.40    5.50
 -30  -2   1  331.47   22.10
 -30   2  -1  309.87   22.20
 -30  -2  -1  321.97   22.60
 -30  -4   1    9.30    5.70
 -30  -4  -1    2.50    5.90
 -30  -6   1   16.60    7.40
  30  -6  -1    5.40    6.60
  30  -6   1   18.90    7.60
 -30  -6  -1    7.80    7.10
 -30  -8   1   14.60    8.10
  30  -8  -1    8.90    8.10
  30  -8   1   16.80    8.70
 -30  -8  -1   21.00    9.50
 -31   1  -1  178.78   16.10
 -31  -1   1  174.08   15.10
 -31  -1  -1  207.98   16.60
 -31  -3   1  182.88   15.60
 -31  -3  -1  175.08   17.20
 -31  -5   1  128.09   13.90
 -31  -5  -1  107.79   14.00
 -31  -7   1    0.50    6.30
  31  -7  -1    6.30    6.60
 -31  -7  -1    6.60    6.90
  31  -7   1    7.10    7.20
 -32   0   1   -3.30    4.50
 -32   0  -1   -1.90    5.40
 -32  -2   1   68.89   10.00
 -32  -2  -1   80.59   11.40
 -32  -4   1    8.70    6.10
 -32  -4  -1   17.50    7.80
  32  -6  -1   51.19   10.10
 -32  -6   1   35.30    9.00
  32  -6   1   73.39   11.30
 -32  -6  -1   50.89   10.80
  32  -8  -1   26.30    9.60
 -32  -8   1   22.80    8.70
 -32  -8  -1   12.20    8.40
  32  -8   1   27.30    9.60
 -33  -1   1  127.79   13.40
 -33   1  -1  119.89   13.90
 -33  -1  -1  130.09   14.60
 -33  -3   1   81.99   10.90
 -33  -3  -1   69.29   11.20
 -33  -5   1   19.80    7.30
 -33  -5  -1    5.80    6.90
 -33  -7   1  -10.70    6.00
  33  -7  -1    7.30    7.20
 -33  -7  -1   -2.80    6.70
  33  -7   1   -4.70    6.70
 -34   0  -1   -1.50    5.60
 -34   0   1    1.90    5.20
 -34  -2   1  192.78   16.40
 -34  -2  -1  187.08   18.40
 -34  -4   1   -5.40    5.20
 -34  -4  -1    3.70    6.30
  34  -6  -1   19.70    8.00
 -34  -6   1    6.10    7.30
 -34  -6  -1    6.90    7.50
  34  -6   1   13.20    7.90
  34  -8  -1    5.10    7.60
  34  -8   1    7.80    8.40
 -34  -8  -1   13.80    8.20
 -35   1  -1   40.20    8.90
 -35  -1   1   41.90    8.50
 -35  -1  -1   46.90    9.40
 -35  -3   1   48.60    9.50
 -35  -3  -1   83.09   12.10
 -35  -5   1   34.50    8.80
 -35  -5  -1   11.20    7.60
 -35  -7   1    8.50    7.80
  35  -7  -1    8.70    7.70
 -35  -7  -1  -15.40    6.20
  35  -7   1    3.40    7.70
 -36   0  -1   -0.30    5.50
 -36   0   1    3.90    5.40
 -36  -2   1   -5.70    5.20
 -36  -2  -1    1.10    6.10
 -36  -4   1   16.10    7.10
 -36  -4  -1   18.10    8.20
  36  -6  -1    1.60    7.20
 -36  -6   1   -3.50    6.50
 -36  -6  -1    9.30    7.80
  36  -6   1   13.50    8.20
 -37   1  -1   23.80    7.80
 -37  -1   1   20.20    7.40
 -37  -1  -1   39.10    9.10
 -37  -3   1   20.00    7.30
 -37  -3  -1   14.40    7.40
 -37  -5   1   26.50    8.60
 -37  -5  -1   30.40    9.80
  37  -7  -1   24.60    9.40
 -37  -7  -1    3.80    8.70
  37  -7   1    6.00    8.10
 -38   0   1    6.60    6.00
 -38   0  -1    2.50    6.30
 -38  -2   1  121.49   14.10
 -38  -2  -1  104.19   14.00
 -38  -4   1   13.10    7.30
 -38  -4  -1   14.30    8.30
  38  -6  -1   31.40   10.30
 -38  -6  -1   59.19   12.40
  38  -6   1   38.80   10.80
 -39  -1   1   53.19   10.00
 -39   1  -1   88.49   13.00
 -39  -1  -1   50.09   10.50
 -39  -3   1   33.40    9.30
 -39  -3  -1   21.50    9.00
 -39  -5   1   41.20   10.20
 -39  -5  -1   32.60    9.90
 -40   0   1   -1.70    5.90
 -40   0  -1  -10.50    5.70
 -40  -2   1   15.90    7.60
 -40  -2  -1   23.10    8.60
 -40  -4   1    4.90    6.80
 -40  -4  -1    5.70    7.20
 -41   1  -1    0.60    6.70
 -41  -1   1   -5.30    5.80
 -41  -1  -1    6.50    7.10
 -41  -3   1   16.30    7.70
 -41  -3  -1   15.90    8.10
 -41  -5  -1   10.90    8.60
 -42   0  -1   -9.40    6.30
 -42  -2   1    9.30    7.40
 -42  -2  -1   15.50    8.10
 -42  -4  -1   19.00    9.20
 -43  -1   1    7.50    7.70
 -43  -1  -1    3.80    7.40
 -43  -3  -1   -1.70    7.20
 -44   0  -1   -4.00    6.40
 -44  -2  -1    5.30    7.70
 -45  -1  -1    6.80    7.60
   0   0  -2   -0.50    0.70
   0   2  -2  349.17   19.00
   0   2   2  358.76   19.20
   0  -4   2 1202.08   61.99
   0  -4  -2 1180.28   62.19
   0  -6   2  252.87   17.20
   0  -6  -2  262.37   18.00
   0  -8  -2  379.26   26.40
   0  -8   2  399.26   26.00
   0 -10  -2   64.39   11.90
   0 -10   2   51.79   10.20
   0 -12   2   67.99   13.20
   0 -12  -2   88.19   15.70
  -1  -1   2 1599.04   80.79
  -1  -1   2 1624.24   80.79
   1   1   2 1635.54   81.29
   1  -1   2 1605.44   81.09
  -1   1   2 1630.84   81.09
   1   1  -2 1610.04   80.99
  -1  -3   2 1502.75   75.59
  -1   3  -2 1446.96   75.59
   1  -3   2 1505.45   75.69
   1   3  -2 1478.65   75.59
  -1  -5   2  153.88   11.70
   1  -5  -2  158.48   12.00
   1  -5   2  154.88   11.60
  -1  -5  -2  151.88   12.10
   1  -7  -2  631.54   37.30
  -1  -7   2  633.14   36.80
   1  -7   2  657.33   37.00
  -1  -7  -2  619.04   37.30
  -1  -9   2   72.99   11.20
   1  -9  -2   79.39   12.10
  -1  -9  -2   76.89   12.40
   1  -9   2   90.99   12.50
   1 -11  -2    5.50    8.20
  -1 -11   2   25.10    8.80
  -1 -11  -2   21.60    9.60
   1 -11   2   20.60    8.90
  -2   2  -2 2789.32  137.19
   2   2   2 2833.22  137.39
  -2   2   2 2789.22  137.09
   2  -2   2 2519.25  137.09
   2   2  -2 2732.83  136.99
   2  -4  -2  822.42   43.50
  -2  -4   2  855.51   43.30
  -2  -4  -2  823.12   43.70
   2   4  -2  708.93   44.20
   2  -4   2  847.32   43.30
   2  -6  -2   23.20    5.80
  -2  -6   2   22.00    5.20
   2  -6   2   14.60    4.90
  -2  -6  -2   26.40    6.30
   2  -8  -2  285.57   22.00
  -2  -8   2  305.07   21.10
   2  -8   2  291.27   21.30
  -2  -8  -2  278.77   21.50
  -2 -10   2   18.90    8.30
   2 -10  -2   28.40    9.70
  -2 -10  -2    2.30    7.50
   2 -10   2   18.00    7.80
   3  -3  -2  858.71   49.99
  -3   3  -2 1019.00   50.09
  -3  -3   2 1050.49   49.90
  -3  -3  -2  815.82   50.09
   3  -3   2 1050.59   50.29
   3   3  -2  992.20   49.90
   3  -5  -2   35.70    5.70
  -3  -5   2   37.70    5.70
   3  -5   2   37.20    5.50
  -3  -5  -2   33.30    5.60
   3  -7  -2  142.49   14.20
  -3  -7   2  143.49   12.70
  -3  -7  -2  123.79   13.00
   3  -7   2  130.99   13.10
   3  -9  -2  191.38   19.70
  -3  -9   2  207.98   18.10
  -3  -9  -2  216.48   20.40
   3  -9   2  224.68   18.70
  -3 -11   2    4.50    7.40
   3 -11  -2    9.00    8.40
   3 -11   2   -5.00    7.10
  -3 -11  -2   23.30    9.30
   4   2  -2  834.62   43.70
  -4   2   2  857.61   43.80
   4  -2   2  857.01   44.00
   4  -2   2  863.71   44.60
  -4  -4   2 2101.39  108.59
   4  -4  -2 2186.88  109.09
   4  -4   2 2114.49  108.89
   4   4  -2 2085.09  109.39
  -4  -4  -2 2182.08  109.39
   4  -6  -2  228.88   16.10
  -4  -6   2  199.08   15.10
   4  -6   2  217.08   15.50
  -4  -6  -2  243.48   16.60
  -4  -8   2  813.32   45.80
   4  -8  -2  787.12   46.20
   4  -8   2  766.42   45.80
  -4  -8  -2  802.42   46.50
   4 -10  -2   -4.60    7.00
  -4 -10   2    4.80    6.80
   4 -10   2    4.10    6.90
  -4 -10  -2   -7.50    6.50
   5   1   2 1153.78   59.49
  -5  -1   2 1197.98   58.59
   5  -1   2 1154.08   59.49
   5   1  -2 1169.68   58.89
   5  -3  -2   37.10    5.00
  -5  -3   2   39.00    4.40
   5   3  -2   38.50    4.50
   5  -3   2   44.90    5.10
  -5  -3  -2   31.50    4.90
  -5  -5   2   86.39    8.40
   5  -5  -2   92.59    9.40
  -5  -5  -2   88.59    9.60
   5  -5   2   95.69    9.30
   5  -7  -2  141.29   14.10
  -5  -7   2  129.99   12.90
  -5  -7  -2  135.59   14.00
   5  -7   2  134.29   13.00
  -5  -9   2   46.30    9.40
   5  -9  -2   45.30    9.60
   5  -9   2   63.89   11.00
  -5  -9  -2   42.50    9.70
  -5 -11   2    3.70    7.40
   5 -11  -2   28.90   10.70
  -5 -11  -2    7.10    8.40
   5 -11   2   22.60    9.40
   6   0  -2 9999.00  495.05
   6   0   2 9897.01  495.75
   6  -2  -2  307.17   16.90
   6  -4  -2 2426.36  124.89
  -6  -4   2 2401.36  124.39
  -6  -4  -2 2504.65  125.29
   6  -4   2 2476.35  124.89
  -6  -6   2   20.70    5.10
   6  -6  -2   25.80    5.70
   6  -6   2   29.40    6.20
  -6  -6  -2   33.50    6.40
  -6  -8   2  132.39   13.30
   6  -8  -2  110.09   13.50
  -6  -8  -2  106.39   13.00
   6  -8   2  102.29   12.70
   6 -10  -2   21.30    8.40
  -6 -10   2   21.60    7.90
  -6 -10  -2   19.30    8.10
   6 -10   2   15.00    8.10
   7  -3  -2  131.69    9.10
  -7  -3   2  131.09    8.80
  -7  -3  -2  114.99    9.50
   7   3  -2  122.59    8.60
   7  -3   2  137.89    9.30
   7  -5  -2   92.59    9.40
  -7  -5   2   98.49    8.70
   7  -5   2  104.59    9.80
  -7  -5  -2   97.09   10.10
  -7  -7   2  163.78   13.60
   7  -7  -2  174.68   14.70
  -7  -7  -2  181.98   15.20
   7  -7   2  142.39   14.20
   7  -9  -2   13.50    7.90
  -7  -9   2    7.00    6.60
  -7  -9  -2   19.50    7.80
   7  -9   2    6.20    7.20
   7 -11  -2   16.80    9.50
  -7 -11   2   20.50    8.70
   7 -11   2   -1.40    7.70
  -7 -11  -2   12.40    9.50
   8  -2  -2  662.33   37.30
   8   2  -2  769.22   37.30
  -8  -4   2  588.04   32.20
   8  -4  -2  589.14   32.80
  -8  -4  -2  591.54   33.20
   8  -4   2  604.84   32.80
   8  -6  -2  118.69   11.70
  -8  -6   2  116.49   10.40
  -8  -6  -2  107.29   11.60
   8  -6   2  106.19   11.00
  -8  -8   2  228.98   18.10
   8  -8  -2  235.68   19.30
   8  -8   2  231.68   18.90
  -8  -8  -2  282.37   20.30
  -8 -10   2    3.60    6.40
   8 -10  -2    5.00    7.80
  -8 -10  -2    5.20    7.70
   8 -10   2   -1.10    7.60
   9   1  -2 2934.71  147.09
  -9  -3   2  719.83   36.60
   9  -3  -2  672.23   36.80
  -9  -3  -2  704.63   37.70
   9   3  -2  679.43   36.60
   9  -3   2  688.53   37.10
  -9  -5   2   -4.20    2.80
   9  -5  -2    5.00    4.20
   9  -5   2    0.00    3.40
  -9  -5  -2    1.70    4.00
   9  -7  -2  116.79   12.60
  -9  -7   2   89.99   10.30
  -9  -7  -2   85.09   11.30
   9  -7   2   95.39   11.50
  -9  -9   2   39.40    8.30
   9  -9  -2   21.30    8.00
   9  -9   2   29.80    8.60
  -9  -9  -2   25.60    8.00
   9 -11  -2   61.69   13.40
  -9 -11   2   45.10   10.50
  -9 -11  -2   66.89   13.20
   9 -11   2   55.09   12.10
  10   0  -2  920.21   47.00
 -10  -2   2 1339.87   74.49
 -10  -2  -2 1516.35   75.69
  10   2  -2 1554.44   74.79
 -10  -4   2  882.01   46.00
  10  -4  -2  850.71   46.30
 -10  -4  -2  866.01   46.90
  10  -4   2  867.21   46.40
  10  -6  -2  114.49   11.20
 -10  -6   2   97.49    9.70
  10  -6   2  119.39   11.20
 -10  -6  -2   77.79    9.80
 -10  -8   2   27.50    7.10
  10  -8  -2   33.00    8.60
  10  -8   2   23.10    7.80
 -10  -8  -2   20.20    7.50
  10 -10  -2   39.00   10.40
 -10 -10   2   15.90    7.50
  10 -10   2   36.30    9.80
 -10 -10  -2   41.30   10.70
  11  -1  -2  149.69    8.40
 -11   1  -2  102.19    8.80
 -11  -1  -2  106.69    8.90
  11   1  -2  132.19    8.20
 -11  -3   2  572.74   31.10
  11  -3  -2  574.84   31.50
  11  -3   2  607.84   31.90
  11   3  -2  559.04   31.20
 -11  -3  -2  586.74   32.30
  11  -5  -2  598.04   33.70
 -11  -5   2  616.64   33.20
 -11  -5  -2  569.94   34.10
  11  -5   2  589.14   33.60
  11  -7  -2  553.94   32.50
 -11  -7   2  519.55   31.30
 -11  -7  -2  537.05   32.80
  11  -7   2  503.85   32.00
 -11  -9   2   17.70    7.00
  11  -9  -2   24.80    8.70
 -11  -9  -2   42.00    9.70
  11  -9   2   22.10    8.10
  11 -11  -2   21.70    9.90
 -11 -11   2   15.30    8.00
  11 -11   2   17.10    9.70
 -11 -11  -2   22.60   10.30
 -12   0  -2 2946.91  159.88
  12   0  -2 3379.96  159.08
 -12  -2   2   12.70    3.00
 -12   2  -2    6.00    3.40
  12   2  -2   10.80    3.00
 -12  -2  -2   11.60    3.70
  12  -4  -2 1453.55   74.79
 -12  -4   2 1425.66   74.29
 -12  -4  -2 1457.25   75.59
  12  -4   2 1410.96   74.79
 -12  -6   2  105.39   10.20
  12  -6  -2   91.39   10.40
  12  -6   2   91.89   10.20
 -12  -6  -2   87.29   10.30
 -12  -8   2   88.09   11.10
  12  -8  -2   80.29   11.90
  12  -8   2   73.39   11.00
 -12  -8  -2   90.39   12.40
  12 -10  -2   23.80   10.20
 -12 -10   2   18.90    7.60
  12 -10   2   10.10    7.90
 -12 -10  -2    3.10    7.60
 -13   1  -2   77.89    7.50
  13  -1  -2   68.49    6.00
 -13  -1   2   65.99    5.70
  13   1  -2   69.19    6.00
 -13  -1  -2   75.69    7.50
  13  -3  -2   55.69    6.20
 -13  -3   2   57.59    5.80
  13   3  -2   41.30    5.30
 -13  -3  -2   54.09    7.10
  13  -5  -2   38.40    6.30
 -13  -5   2   29.80    5.40
  13  -5   2   39.10    6.30
 -13  -5  -2   19.30    5.60
  13  -7  -2   22.10    6.80
 -13  -7   2   24.50    6.30
 -13  -7  -2   23.10    7.10
  13  -7   2   20.90    6.80
 -13  -9   2    4.00    5.90
  13  -9  -2   -6.90    5.80
  13  -9   2   -2.40    6.50
 -13  -9  -2   -4.80    6.60
 -13 -11   2    6.90    8.20
  13 -11  -2   46.70   11.40
 -13 -11  -2    9.30    9.00
  13 -11   2   32.00   11.00
 -14   0   2 1867.91   95.99
 -14   0  -2 1922.21   97.29
  14   0  -2 1901.51   96.29
 -14   2  -2  220.18   14.00
  14  -2  -2  200.58   12.90
 -14  -2   2  207.58   12.70
 -14  -2  -2  196.58   13.80
  14   2  -2  197.88   12.70
  14  -4  -2  464.35   25.80
 -14  -4   2  448.66   25.30
 -14  -4  -2  425.56   26.20
  14  -4   2  431.76   25.80
 -14  -6   2   13.00    4.80
  14  -6  -2   10.40    5.10
  14  -6   2   19.10    5.90
 -14  -6  -2   14.60    6.40
 -14  -8   2  156.58   15.10
  14  -8  -2  135.29   15.10
 -14  -8  -2  141.89   15.40
  14  -8   2  171.48   16.70
  14 -10  -2    9.00    7.90
 -14 -10   2   -2.40    6.10
 -14 -10  -2    4.90    7.30
  14 -10   2    6.60    7.60
 -15   1  -2   22.30    4.90
 -15  -1   2   24.10    3.90
  15  -1  -2   32.60    4.50
 -15  -1  -2   19.50    4.80
  15   1  -2   22.80    4.00
 -15  -3   2  703.63   37.30
 -15  -3  -2  679.63   38.20
 -15  -5   2  214.98   15.50
  15  -5  -2  232.38   16.20
  15  -5   2  238.38   16.10
 -15  -5  -2  232.38   17.00
 -15  -7   2    5.70    5.20
  15  -7  -2    6.30    6.00
 -15  -7  -2    6.10    6.20
  15  -7   2   11.10    6.50
  15  -9  -2   -6.20    6.70
 -15  -9   2    1.60    6.20
  15  -9   2    3.20    7.30
 -15  -9  -2    1.30    6.70
 -15 -11   2   -3.70    7.60
  15 -11  -2    2.40    8.80
 -15 -11  -2   30.50   10.30
  15 -11   2   12.90    9.30
 -16   0  -2  775.82   40.90
  16   0  -2  729.43   39.60
 -16   0   2  748.83   39.40
 -16   2  -2  181.18   13.00
 -16  -2   2  191.88   12.20
  16   2  -2  191.18   12.40
 -16  -2  -2  194.68   13.60
 -16  -4   2  236.78   15.50
  16  -4  -2  245.48   16.10
  16  -4   2  246.38   16.20
 -16  -4  -2  249.68   16.90
  16  -6  -2   52.39    8.20
 -16  -6   2   64.79    8.50
  16  -6   2   80.99   10.20
 -16  -6  -2   63.19    9.70
 -16  -8   2   39.20    7.80
  16  -8  -2   39.80    8.90
  16  -8   2   35.00    9.00
 -16  -8  -2   26.30    8.50
 -16 -10   2   10.30    7.60
  16 -10  -2   -1.50    7.90
 -16 -10  -2    9.00    8.20
  16 -10   2    3.40    7.80
 -17  -1   2  894.61   45.70
 -17   1  -2  867.91   46.90
  17  -1  -2  846.82   45.80
 -17  -1  -2  882.21   46.90
  17   1  -2  849.32   45.80
 -17  -3   2    2.20    2.90
 -17  -3  -2    3.70    4.20
 -17  -5   2   68.69    8.20
  17  -5  -2   60.79    8.30
 -17  -5  -2   66.19    9.10
  17  -5   2   74.89    8.90
  17  -7  -2   65.19   10.10
 -17  -7   2   76.39   10.10
  17  -7   2   71.49   10.30
 -17  -7  -2   78.29   11.00
 -17  -9   2   -3.10    5.20
  17  -9  -2   -1.20    6.70
  17  -9   2    0.30    6.90
 -17  -9  -2   -5.50    6.10
  17 -11  -2    4.30    9.80
  17 -11   2    8.00    9.30
 -17 -11  -2   -1.60    7.60
  18   0  -2  175.28   11.50
 -18   0   2  165.38   11.30
 -18   0  -2  180.28   12.60
 -18  -2   2  429.66   24.10
 -18   2  -2  417.66   25.30
 -18  -2  -2  429.46   25.40
 -18  -4   2    4.60    3.70
  18  -4  -2    9.90    4.30
 -18  -4  -2    3.30    4.50
  18  -6  -2    8.30    5.80
 -18  -6   2    9.00    5.20
  18  -6   2   21.30    6.80
 -18  -6  -2   10.50    6.70
 -18  -8   2    3.10    5.40
  18  -8  -2    2.90    6.40
  18  -8   2   -5.10    6.10
 -18  -8  -2    0.60    6.80
  18 -10  -2   11.00    8.60
 -18 -10   2    1.80    6.70
  18 -10   2   27.40    9.60
 -18 -10  -2    6.80    8.20
 -19   1  -2  491.85   27.80
 -19  -1   2  440.26   26.00
 -19  -1  -2  485.15   27.60
 -19  -3   2  291.47   18.10
 -19  -3  -2  291.77   19.20
 -19  -5   2   46.10    6.90
  19  -5  -2   38.40    6.80
  19  -5   2   28.40    6.90
 -19  -5  -2   25.00    6.60
 -19  -7   2   13.10    5.80
  19  -7  -2    1.60    5.50
  19  -7   2    4.90    5.90
 -19  -7  -2   -5.70    6.00
  19  -9  -2   25.10    9.00
 -19  -9   2   23.40    7.50
 -19  -9  -2   26.50    9.10
  19  -9   2   15.20    8.20
 -20   0  -2  101.19   10.10
 -20   0   2   95.09    7.90
 -20  -2   2  163.48   12.20
 -20   2  -2  193.48   13.80
 -20  -2  -2  193.28   14.00
  20  -4  -2  333.17   21.70
 -20  -4   2  365.06   21.40
 -20  -4  -2  345.37   22.80
 -20  -6   2   45.20    7.50
  20  -6  -2   35.40    7.70
  20  -6   2   22.10    6.60
 -20  -6  -2   32.80    7.90
 -20  -8   2    4.20    5.50
  20  -8  -2   13.90    7.70
 -20  -8  -2    6.20    7.50
  20  -8   2   17.20    7.80
 -20 -10   2   10.20    8.10
  20 -10  -2    9.50    9.10
  20 -10   2   17.00    8.90
 -20 -10  -2   29.90    9.80
 -21  -1   2   81.39    7.90
 -21   1  -2   65.09    8.20
 -21  -1  -2   80.39    9.30
 -21  -3   2  118.49    9.60
 -21  -3  -2  102.99   10.70
  21  -5  -2  161.18   13.50
 -21  -5   2  162.08   13.50
 -21  -5  -2  159.88   15.60
  21  -5   2  166.88   15.20
  21  -7  -2   50.89    9.30
 -21  -7   2   40.50    8.10
  21  -7   2   48.60    9.30
 -21  -7  -2   55.49   10.50
  21  -9  -2    2.50    7.30
 -21  -9   2    9.10    6.40
  21  -9   2   12.60    7.70
 -21  -9  -2    5.70    7.50
 -22   0  -2   38.30    6.90
 -22   0   2   36.00    5.50
 -22   2  -2   93.79   10.00
 -22  -2   2  106.09    9.00
 -22  -2  -2   92.79   10.10
 -22  -4   2  948.61   51.49
 -22  -4  -2  955.00   52.99
  22  -6  -2    3.70    5.40
 -22  -6   2    8.60    5.20
  22  -6   2   12.00    5.90
 -22  -6  -2    4.20    5.90
 -22  -8   2   24.40    7.50
  22  -8  -2   24.20    8.30
  22  -8   2   14.00    7.60
 -22  -8  -2   25.00    8.50
  22 -10  -2  -11.30    6.60
  22 -10   2   -4.50    7.40
 -22 -10  -2  -11.80    7.10
 -23   1  -2    4.90    4.70
 -23  -1   2   -1.00    3.00
 -23  -1  -2    7.50    4.70
 -23  -3   2   26.70    5.40
 -23  -3  -2   20.20    6.30
 -23  -5   2  327.27   21.70
  23  -5  -2  323.57   21.90
  23  -5   2  325.87   22.30
 -23  -5  -2  346.67   23.50
  23  -7  -2    2.40    5.70
 -23  -7   2   10.00    5.60
 -23  -7  -2    4.50    6.30
  23  -7   2   -2.10    5.70
  23  -9  -2   -1.00    6.60
 -23  -9   2   -4.90    6.00
  23  -9   2    3.40    7.50
 -23  -9  -2   -6.70    6.40
 -24   0   2  132.09   10.40
 -24   0  -2  136.99   12.30
 -24  -2   2  104.49    9.60
 -24   2  -2  134.59   13.00
 -24  -2  -2  112.89   11.90
 -24  -4   2  600.74   35.30
 -24  -4  -2  631.54   37.00
 -24  -6   2   64.19    9.20
  24  -6  -2   53.19    8.70
  24  -6   2   43.50    8.30
 -24  -6  -2   81.39   11.50
  24  -8  -2   -5.60    5.70
 -24  -8   2    2.90    6.20
  24  -8   2   -2.20    6.70
 -24  -8  -2   -6.20    6.30
  24 -10  -2    6.00    7.80
  24 -10   2   -0.70    7.90
 -24 -10  -2    7.80    8.90
 -25   1  -2   18.30    6.00
 -25  -1   2   28.10    5.20
 -25  -1  -2   11.20    5.50
 -25  -3   2  598.64   34.10
 -25  -3  -2  590.54   35.70
 -25  -5   2  145.19   13.10
  25  -5  -2  162.18   14.20
 -25  -5  -2  111.69   13.80
  25  -5   2  164.18   15.10
 -25  -7   2    3.10    5.60
  25  -7  -2   12.90    6.60
 -25  -7  -2    3.60    6.70
  25  -7   2    3.00    6.80
  25  -9  -2   -2.40    6.80
 -25  -9  -2    0.80    6.90
  25  -9   2   -0.20    7.90
 -26   0  -2    1.60    5.00
 -26   0   2    6.90    4.00
 -26   2  -2   84.99   10.40
 -26  -2   2   95.99    9.40
 -26  -2  -2   56.89    9.60
 -26  -4   2  187.28   15.00
 -26  -4  -2  190.98   16.40
  26  -6  -2    6.90    5.70
 -26  -6   2    6.30    5.20
  26  -6   2   -4.40    5.00
 -26  -6  -2    7.70    6.50
 -26  -8   2   -1.10    6.20
  26  -8  -2    5.90    7.30
  26  -8   2   10.70    7.40
 -26  -8  -2   -3.10    6.60
 -27   1  -2   95.79   11.40
 -27  -1   2   80.49    9.00
 -27  -1  -2   86.79   10.90
 -27  -3   2  128.59   12.10
 -27  -3  -2  112.09   12.90
  27  -5  -2   47.70    8.80
 -27  -5   2   41.00    7.80
  27  -5   2   39.50    8.30
 -27  -5  -2   45.50    9.20
 -27  -7   2    3.30    6.10
  27  -7  -2    5.50    6.50
  27  -7   2    6.90    6.60
 -27  -7  -2   -0.40    6.70
  27  -9  -2   23.30    9.40
 -27  -9  -2   22.40    9.70
  27  -9   2   18.00    9.60
 -28   0  -2   71.19   10.10
 -28   0   2   71.69    8.60
 -28   2  -2  434.46   27.60
 -28  -2   2  418.46   25.90
 -28  -2  -2  418.46   27.60
 -28  -4   2    0.10    4.30
 -28  -4  -2   -1.60    5.70
  28  -6  -2   29.50    7.90
 -28  -6   2   25.80    7.40
 -28  -6  -2   24.30    8.40
  28  -6   2   20.70    7.50
  28  -8  -2   17.30    8.00
  28  -8   2   12.70    7.70
 -28  -8  -2   13.00    8.00
 -29   1  -2   21.40    7.20
 -29  -1   2   14.60    5.40
 -29  -1  -2   15.60    6.70
 -29  -3   2  176.78   14.50
 -29  -3  -2  181.98   16.20
 -29  -5   2   70.69    9.90
  29  -5  -2   72.19   10.90
 -29  -5  -2   48.50    9.90
  29  -7  -2   13.20    7.10
 -29  -7   2    4.40    6.10
  29  -7   2   -1.40    6.30
 -29  -7  -2    5.80    7.30
  29  -9  -2   24.50    9.80
  29  -9   2   23.70    9.70
 -29  -9  -2   30.00   10.50
 -30   0   2    7.10    4.90
 -30   0  -2    4.30    5.60
 -30  -2   2   87.49   10.40
 -30   2  -2   91.89   12.10
 -30  -2  -2   86.99   11.20
 -30  -4   2   46.80    8.40
 -30  -4  -2   56.69   10.30
  30  -6  -2   95.09   12.50
 -30  -6   2   83.89   11.90
  30  -6   2   81.09   11.90
 -30  -6  -2  101.09   13.20
  30  -8  -2   16.20    8.40
  30  -8   2   25.10    9.20
 -30  -8  -2   28.60   10.00
 -31   1  -2   21.30    7.50
 -31  -1   2   34.00    6.70
 -31  -1  -2   25.80    7.50
 -31  -3   2   13.90    5.80
 -31  -3  -2   12.90    7.10
  31  -5  -2   31.80    8.00
 -31  -5   2   40.60    8.30
 -31  -5  -2   42.20    9.40
  31  -7  -2    1.60    6.80
 -31  -7  -2   -4.20    6.30
  31  -7   2   13.50    7.90
 -32   0   2  141.49   12.40
 -32   0  -2  129.69   14.60
 -32  -2   2   31.40    6.90
 -32   2  -2   10.70    6.60
 -32  -2  -2   11.00    7.00
 -32  -4   2   47.40    8.30
 -32  -4  -2   28.90    8.50
 -32  -6   2    2.90    6.40
  32  -6  -2    4.00    6.30
 -32  -6  -2   11.20    7.30
  32  -6   2   11.80    7.20
  32  -8  -2   26.50   10.10
  32  -8   2   17.90    9.00
 -32  -8  -2   22.80    9.40
 -33   1  -2   17.00    7.40
 -33  -1   2   14.20    5.90
 -33  -1  -2   14.40    6.60
 -33  -3   2   27.40    7.20
 -33  -3  -2   33.20    9.30
 -33  -5   2   30.50    8.40
 -33  -5  -2   19.10    8.70
  33  -7  -2   32.70    9.70
  33  -7   2   55.69   10.90
 -33  -7  -2   42.10   10.80
 -34   0   2  190.98   15.70
 -34   0  -2  219.28   18.50
 -34  -2   2   28.90    7.10
 -34   2  -2   50.49    9.70
 -34  -2  -2   24.80    8.20
 -34  -4   2    4.90    5.80
 -34  -4  -2    1.50    6.40
  34  -6  -2   21.90    8.40
 -34  -6  -2    8.90    8.30
  34  -6   2   23.50    8.70
 -35   1  -2   33.90    8.30
 -35  -1   2   33.80    7.30
 -35  -1  -2   20.20    8.20
 -35  -3   2   46.30    8.70
 -35  -3  -2   23.90    7.90
 -35  -5  -2   38.00   10.10
  35  -7  -2    0.90    7.20
  35  -7   2    0.80    7.70
 -35  -7  -2   15.80    8.90
 -36   0  -2   36.50    9.40
 -36  -2   2    4.50    5.90
 -36  -2  -2    9.80    7.20
 -36  -4   2   -0.90    7.70
 -36  -4  -2    6.60    7.40
  36  -6  -2   25.20    9.00
 -36  -6  -2   20.70    9.30
  36  -6   2   26.00    9.10
 -37   1  -2    3.70    7.00
 -37  -1   2   -2.30    5.30
 -37  -1  -2    6.30    6.90
 -37  -3   2   25.00    9.10
 -37  -3  -2   23.20    9.00
 -37  -5  -2   14.30    8.10
 -38   0  -2   25.70    9.20
 -38  -2   2  152.98   17.40
 -38  -2  -2  132.79   15.90
 -38  -4  -2    6.80    7.90
  38  -6  -2   27.90    9.30
  38  -6   2   24.30    9.50
 -38  -6  -2   24.10   10.00
 -39   1  -2   39.70   10.00
 -39  -1  -2   33.50    9.70
 -39  -3  -2   11.20    7.70
 -39  -5  -2   -3.80    7.40
 -40   0  -2   12.10    8.30
 -40  -2  -2    5.00    7.30
 -40  -4  -2    2.90    7.20
 -41   1  -2   10.80    7.80
 -41  -1  -2   26.50    8.90
 -41  -3  -2   -2.60    6.50
 -41  -5  -2   23.60   10.00
 -42   0  -2    4.30    7.90
 -42  -2  -2   -6.10    6.50
 -42  -4  -2    0.40    7.10
 -43   1  -2   15.30    8.50
 -43  -1  -2    1.80    7.70
 -43  -3  -2  -12.80    6.30
 -44   0  -2   -0.60    7.80
 -44  -2  -2    3.50    8.00
   0   0  -3   -0.20    1.20
   0  -2   3 2391.86  118.19
   0  -2  -3 2382.76  118.79
   0   2  -3 2295.17  118.39
   0  -4   3  159.58   10.70
   0  -4  -3  165.88   11.80
   0   4  -3  147.19   10.60
   0  -6  -3    2.80    4.30
   0  -6   3    4.10    4.40
   0  -8   3  471.95   29.40
   0  -8  -3  462.95   30.20
   0 -10  -3   63.79   11.90
   0 -10   3   64.09   11.10
  -1   1  -3  313.17   16.90
   1   1   3  318.07   16.70
   1  -1  -3  316.57   16.80
  -1  -1  -3  305.47   17.00
   1  -1   3  322.77   16.40
   1   1  -3  329.37   16.50
   1  -1   3  317.67   16.40
  -1   1   3  313.47   16.30
   1  -3  -3  828.32   43.50
  -1   3  -3  814.42   43.10
  -1  -3  -3  837.02   43.70
   1  -3   3  857.61   43.00
   1   3  -3  803.42   43.00
   1  -5  -3  554.74   30.40
  -1  -5   3  516.55   29.50
   1  -5   3  530.85   29.70
  -1  -5  -3  503.35   30.10
  -1  -7   3  237.08   16.50
   1  -7  -3  207.78   17.20
  -1  -7  -3  203.78   16.90
   1  -7   3  230.98   16.80
   1  -9  -3   47.00    9.90
  -1  -9   3   34.30    8.50
  -1  -9  -3   37.00    9.50
   1  -9   3   17.60    7.50
   1 -11  -3   24.40   10.00
  -1 -11   3    9.90    8.20
   1 -11   3   14.70    8.80
  -1 -11  -3    3.70    8.20
   2   0   3   -1.70    1.30
  -2   0  -3    0.70    1.60
  -2  -2   3  133.69    7.90
   2  -2  -3  143.39    8.90
  -2  -2   3  140.09    7.90
   2   2  -3  133.69    8.30
  -2   2   3  152.68   10.40
  -2  -2  -3  126.09    9.00
  -2  -4   3  232.38   14.20
   2  -4  -3  238.48   15.20
  -2  -4  -3  241.98   15.20
   2  -4   3  232.68   14.50
   2   4  -3  225.98   14.20
  -2  -6   3   24.50    5.20
   2  -6  -3   19.30    6.00
  -2  -6  -3   11.70    5.30
   2  -6   3   22.90    5.40
   2  -8  -3  155.98   15.50
  -2  -8   3  138.39   14.10
   2  -8   3  149.19   14.50
  -2  -8  -3  163.88   16.10
  -2 -10   3   13.90    7.30
   2 -10  -3   19.60    8.20
  -2 -10  -3   20.80    9.10
   2 -10   3   26.30    8.60
  -3   1  -3 1759.22   88.89
   3  -1  -3 1837.92   88.39
   3   1   3 1786.72   88.69
   3  -1   3 1813.42   88.59
  -3  -1  -3 1591.84   88.89
   3   1  -3 1773.12   87.99
   3  -3  -3  244.58   14.90
  -3   3  -3  252.87   14.90
   3  -3   3  249.18   14.80
  -3  -3  -3  256.27   15.40
   3   3  -3  248.68   14.50
   3  -5  -3   46.90    6.70
  -3  -5   3   64.89    6.80
  -3  -5  -3   58.09    7.50
   3  -5   3   62.69    7.00
   3  -7  -3   33.50    7.70
  -3  -7   3   39.20    7.00
  -3  -7  -3   23.90    7.50
   3  -7   3   21.40    6.40
  -3  -9   3   58.19   10.00
   3  -9  -3   42.20    9.90
  -3  -9  -3   45.00   10.00
   3  -9   3   43.40    9.30
  -3 -11   3   15.30    8.00
   3 -11  -3    8.40    8.60
   3 -11   3   12.10    8.40
  -3 -11  -3   16.00    8.90
   4   0   3    0.10    1.80
  -4   0  -3    1.50    1.90
   4  -2  -3  116.69    7.70
  -4  -2   3  118.09    6.80
   4   2  -3  114.69    7.20
   4  -2   3  107.89    7.60
  -4  -2  -3  132.09    8.50
   4  -4  -3  136.19   10.00
  -4  -4   3  136.79    9.40
   4   4  -3  125.09    9.30
  -4  -4  -3  125.29   10.30
   4  -4   3  132.29    9.80
   4  -6  -3    9.30    4.90
  -4  -6   3   15.90    4.60
   4  -6   3   16.00    4.90
  -4  -6  -3    6.10    5.00
  -4  -8   3  119.29   12.30
   4  -8  -3   97.59   12.90
   4  -8   3  114.69   12.70
  -4  -8  -3   91.59   12.30
   4 -10  -3   13.80    8.20
  -4 -10   3   19.30    7.40
  -4 -10  -3   22.10    8.40
   4 -10   3    5.00    7.30
  -5   1  -3  126.39    8.10
   5  -1  -3  118.49    7.10
  -5  -1  -3  111.39    8.10
   5   1  -3  126.09    6.70
   5  -3  -3   22.40    4.10
   5   3  -3   24.70    3.60
   5  -3   3   26.80    4.10
  -5  -3  -3   27.50    4.80
  -5  -5   3   39.10    5.60
   5  -5  -3   40.40    6.20
  -5  -5  -3   46.00    6.80
   5  -5   3   46.40    6.30
   5  -7  -3    3.80    5.60
  -5  -7   3    6.40    4.80
  -5  -7  -3    7.70    6.00
   5  -7   3   10.60    5.40
  -5  -9   3    5.00    5.90
   5  -9  -3   10.80    7.70
  -5  -9  -3   21.00    8.30
   5  -9   3   11.90    7.30
  -5 -11   3    9.70    8.30
   5 -11  -3    7.00    8.70
   5 -11   3   11.10    8.40
  -5 -11  -3    7.00    8.60
  -6   0  -3   -0.50    2.10
  -6  -2   3  453.95   23.80
   6  -2  -3  460.35   24.70
   6   2  -3  470.85   24.40
  -6  -2  -3  468.45   25.60
   6  -2   3  460.95   24.90
  -6  -4   3  577.14   30.70
   6  -4  -3  571.44   31.50
   6  -4   3  595.94   31.60
   6   4  -3  558.04   30.80
  -6  -4  -3  542.05   31.80
  -6  -6   3   11.20    4.20
   6  -6  -3    4.20    4.50
  -6  -6  -3    9.20    5.30
   6  -6   3   23.80    5.50
  -6  -8   3  362.26   23.80
   6  -8  -3  355.46   25.30
  -6  -8  -3  386.66   25.70
   6  -8   3  350.96   24.70
   6 -10  -3   -2.90    7.40
  -6 -10   3   -3.80    5.80
   6 -10   3    6.30    6.70
  -6 -10  -3   11.50    8.10
  -7   1  -3  665.23   34.70
   7   1  -3  663.23   33.30
  -7  -1  -3  632.44   34.60
   7  -3  -3  520.35   27.90
   7  -3   3  494.75   27.90
   7   3  -3  503.85   27.30
  -7  -3  -3  521.45   28.50
   7  -5  -3   97.59    9.70
  -7  -5   3   88.29    8.00
   7  -5   3   85.39    8.70
  -7  -5  -3   83.99    9.40
   7  -7  -3   54.79    8.40
  -7  -7   3   43.30    7.20
  -7  -7  -3   49.30    8.50
   7  -7   3   55.59    8.40
   7  -9  -3   95.09   13.00
  -7  -9   3   77.09   11.20
  -7  -9  -3   80.99   12.20
   7  -9   3  100.69   13.20
   7 -11  -3   18.90    9.40
  -7 -11  -3    9.30    8.90
   7 -11   3   20.10    9.40
  -8   0  -3    1.00    2.50
   8   0  -3    0.30    1.30
   8  -2  -3  120.79    8.10
  -8  -2   3  125.69    7.20
  -8   2  -3  118.59    9.00
  -8  -2  -3  122.69    9.10
   8   2  -3  113.79    7.70
  -8  -4   3  607.14   31.70
   8  -4  -3  570.64   32.50
   8   4  -3  569.74   31.90
   8  -4   3  597.14   32.40
  -8  -4  -3  598.24   33.10
   8  -6  -3  206.38   15.70
  -8  -6   3  210.18   14.60
  -8  -6  -3  211.08   16.10
   8  -6   3  211.18   15.50
   8  -8  -3   20.10    7.90
  -8  -8   3   26.80    6.80
  -8  -8  -3   27.20    8.20
   8  -8   3   24.90    7.40
  -8 -10   3    0.30    6.20
   8 -10  -3  -10.10    7.10
  -8 -10  -3    7.50    7.60
   8 -10   3    0.90    7.20
  -9   1  -3  266.37   16.10
   9   1  -3  261.87   14.50
  -9  -1  -3  280.77   16.10
   9  -3  -3  636.74   34.40
  -9  -3  -3  672.03   35.60
   9   3  -3  625.64   34.00
   9  -3   3  642.14   34.70
   9  -5  -3   35.10    5.90
  -9  -5   3   28.60    5.00
  -9  -5  -3   25.00    6.10
   9  -5   3   28.80    5.50
  -9  -7   3  306.77   19.60
   9  -7  -3  275.27   20.30
  -9  -7  -3  299.97   20.70
   9  -7   3  267.57   20.30
   9  -9  -3   57.29   10.80
  -9  -9   3   51.19    9.20
  -9  -9  -3   50.79   10.50
   9  -9   3   63.89   11.10
   9 -11  -3    6.10    8.10
  -9 -11  -3    7.00    7.90
   9 -11   3    6.10    9.00
  10   0  -3    0.70    1.60
 -10   0  -3   -2.30    2.70
 -10   2  -3  523.45   29.90
  10  -2  -3  557.74   29.20
 -10  -2   3  549.95   28.30
  10   2  -3  555.04   28.80
 -10  -2  -3  535.75   30.10
  10  -4  -3  422.26   24.60
 -10  -4   3  415.06   23.80
  10   4  -3  425.26   24.30
 -10  -4  -3  448.06   25.70
  10  -4   3  439.46   25.00
  10  -6  -3   81.19    9.90
 -10  -6   3   81.09    8.60
 -10  -6  -3   81.99   10.50
  10  -6   3   66.19    8.70
  10  -8  -3   18.20    7.00
 -10  -8   3   24.20    6.50
  10  -8   3   27.90    7.70
 -10  -8  -3   33.60    8.20
  10 -10  -3    2.80    7.60
 -10 -10   3   17.90    7.40
  10 -10   3    6.90    8.00
 -10 -10  -3    9.30    7.60
 -11   1  -3 2329.57  117.69
 -11  -1  -3 2241.38  117.59
  11   1  -3 2357.86  116.29
  11  -3  -3  118.89    8.40
 -11  -3  -3  106.09    9.40
  11  -3   3  108.09    8.70
  11   3  -3   96.29    7.90
 -11  -5   3    9.20    3.50
  11  -5  -3    7.50    4.50
  11  -5   3    3.90    4.00
 -11  -5  -3    2.10    4.30
  11  -7  -3   95.49   11.60
 -11  -7   3   69.29    8.90
 -11  -7  -3   53.69    9.70
  11  -7   3   80.09   10.10
  11  -9  -3   70.09   11.70
 -11  -9   3   46.50    8.90
  11  -9   3   60.29   10.40
 -11  -9  -3   58.79   11.40
  11 -11  -3   16.70   10.20
 -11 -11  -3   35.60   11.10
  11 -11   3   10.30    9.30
 -12   0  -3    5.30    3.40
  12   0  -3   -2.80    1.80
 -12   2  -3  247.38   14.90
 -12  -2  -3  202.48   14.60
  12   2  -3  229.18   13.30
  12  -4  -3  409.26   24.50
 -12  -4   3  429.26   23.80
  12  -4   3  441.36   24.80
 -12  -4  -3  451.55   25.80
  12   4  -3  390.16   24.90
 -12  -6   3  116.59   10.40
  12  -6  -3  120.19   11.80
 -12  -6  -3   89.29   11.00
  12  -6   3  138.39   12.80
  12  -8  -3    6.90    5.90
 -12  -8   3    0.70    4.70
  12  -8   3    4.10    6.30
 -12  -8  -3   -5.10    5.90
  12 -10  -3    4.90    7.80
 -12 -10   3   -1.20    7.10
 -12 -10  -3   -1.60    7.40
  12 -10   3    8.30    7.90
  13  -1  -3   94.19    7.00
 -13  -1   3   91.09    6.10
 -13   1  -3   99.59    8.60
 -13  -1  -3   92.79    8.90
  13   1  -3   92.69    6.90
  13  -3  -3  125.79    9.40
 -13  -3   3  125.79    8.60
 -13  -3  -3  119.99   10.40
  13   3  -3  125.69    9.10
 -13  -5   3   91.39    8.70
  13  -5  -3  100.49   10.00
  13  -5   3   84.89    9.20
 -13  -5  -3   69.49    9.60
  13  -7  -3  189.28   15.50
 -13  -7   3  151.38   13.90
 -13  -7  -3  211.48   16.80
  13  -7   3  157.08   15.70
  13  -9  -3   32.10    9.00
 -13  -9   3   31.10    8.10
  13  -9   3   28.40    8.60
 -13  -9  -3   16.30    8.00
  13 -11  -3    5.40    9.00
  13 -11   3   15.80    9.90
 -13 -11  -3   -3.00    8.20
  14   0  -3    0.50    2.10
 -14   0  -3    5.90    3.80
 -14   2  -3  184.78   13.20
 -14  -2  -3  188.88   13.60
  14   2  -3  197.38   12.00
  14  -4  -3  108.99    9.80
 -14  -4   3  114.79    9.00
 -14  -4  -3  129.09   11.40
  14  -4   3  127.29   10.20
 -14  -6   3   73.89    8.50
  14  -6  -3   70.79    9.50
  14  -6   3   67.29    9.10
 -14  -6  -3   62.59    9.50
 -14  -8   3   11.70    6.00
  14  -8  -3   14.40    7.50
 -14  -8  -3    8.70    7.10
  14  -8   3   24.80    7.80
  14 -10  -3   13.70    8.60
  14 -10   3   28.30    8.90
 -14 -10  -3    6.20    7.80
 -15   1  -3 1432.36   73.39
  15  -1  -3 1399.46   71.89
  15   1  -3 1365.26   71.79
 -15  -1  -3 1421.86   73.39
  15  -3  -3  102.79    8.40
 -15  -3   3   90.49    7.60
  15   3  -3  109.89    8.20
 -15  -3  -3  102.49   10.20
  15  -5  -3  122.89   10.80
 -15  -5   3  114.49    9.70
  15  -5   3  125.29   11.90
 -15  -5  -3  105.09   11.40
  15  -7  -3  227.68   17.70
 -15  -7   3  226.58   16.40
 -15  -7  -3  215.18   18.00
  15  -7   3  203.98   17.50
  15  -9  -3   11.80    7.70
 -15  -9   3   22.80    7.40
 -15  -9  -3   22.30    8.70
  15  -9   3    8.20    7.50
  15 -11  -3    3.20    9.70
  15 -11   3   23.00   10.50
 -15 -11  -3    6.60    8.70
 -16   0  -3    0.40    3.20
  16   0  -3    0.00    2.20
 -16   2  -3  204.68   14.40
  16  -2  -3  210.38   13.20
  16   2  -3  210.98   13.00
 -16  -2  -3  197.08   14.20
 -16  -4   3   62.59    6.70
  16  -4  -3   55.29    7.10
  16  -4   3   60.39    7.60
 -16  -4  -3   55.09    7.90
 -16  -6   3  108.49   10.50
  16  -6  -3  121.09   12.20
 -16  -6  -3   82.49   11.20
  16  -6   3   94.39   10.60
  16  -8  -3   15.20    7.50
 -16  -8   3   13.40    6.20
 -16  -8  -3    6.80    6.40
  16  -8   3   10.40    7.10
  16 -10  -3   13.20    8.60
 -16 -10  -3    0.50    7.70
  16 -10   3    2.20    7.80
 -17   1  -3   39.30    6.00
  17  -1  -3   38.50    4.80
  17   1  -3   34.00    4.60
 -17  -1  -3   34.40    6.20
 -17  -3   3    5.60    2.90
 -17  -3  -3    5.40    4.60
  17   3  -3   10.70    3.80
 -17  -5   3   36.10    5.80
  17  -5  -3   43.10    7.00
  17  -5   3   31.00    6.40
 -17  -5  -3   26.90    6.70
 -17  -7   3   39.70    7.40
  17  -7  -3   59.89    9.50
  17  -7   3   41.80    8.70
 -17  -7  -3   59.09   10.00
 -17  -9   3   34.30   10.80
  17  -9  -3   52.39   11.40
 -17  -9  -3   43.50   10.20
  17  -9   3   65.79   11.20
 -18   0  -3    1.40    3.50
  18   0  -3    2.50    2.50
 -18  -2   3    7.80    2.90
 -18   2  -3   -0.20    3.50
  18  -2  -3    8.10    3.70
  18   2  -3    5.00    2.70
 -18  -2  -3    3.90    4.00
  18  -4  -3  115.99   10.30
 -18  -4   3  123.29    9.70
  18  -4   3  107.99   10.90
 -18  -4  -3  134.09   12.60
 -18  -6   3  190.08   14.10
  18  -6  -3  182.18   15.60
  18  -6   3  203.88   15.90
 -18  -6  -3  163.38   16.80
  18  -8  -3   26.60    8.40
 -18  -8   3   30.60    7.60
  18  -8   3   27.20    8.30
 -18  -8  -3   29.80    9.40
  18 -10  -3    9.30    8.30
 -18 -10  -3   -2.60    7.30
  18 -10   3   -0.20    7.90
  19  -1  -3  657.63   36.90
 -19   1  -3  666.63   38.60
 -19  -1   3  723.43   36.50
 -19  -1  -3  696.53   38.60
  19   1  -3  687.53   37.00
 -19  -3   3   60.89    6.60
 -19  -3  -3   66.19    8.90
  19  -5  -3  307.17   19.80
 -19  -5   3  300.17   19.00
 -19  -5  -3  308.87   21.40
  19  -5   3  265.47   19.60
  19  -7  -3   58.69   10.20
 -19  -7   3   62.09    8.90
  19  -7   3   67.49   10.60
 -19  -7  -3   54.99   10.20
  19  -9  -3   11.90    7.80
 -19  -9  -3   11.20    7.80
  19  -9   3    3.30    7.70
  20   0  -3   -4.20    2.20
 -20   0  -3    1.90    3.80
 -20  -2   3    4.70    2.80
 -20   2  -3    4.20    4.20
 -20  -2  -3    8.20    4.50
  20  -4  -3   54.99    7.80
 -20  -4   3   58.49    7.00
 -20  -4  -3   47.20    8.20
  20  -6  -3   61.99    9.10
 -20  -6   3   60.59    8.50
  20  -6   3   68.09   10.10
 -20  -6  -3   65.09   10.90
 -20  -8   3    0.50    5.30
  20  -8  -3   -1.50    6.00
  20  -8   3    1.20    6.60
 -20  -8  -3   11.10    7.30
  20 -10  -3   -0.70    7.90
  20 -10   3    4.20    7.90
 -20 -10  -3    4.50    8.10
 -21   1  -3  133.39   11.40
 -21  -1   3  130.39    9.40
 -21  -1  -3  129.49   11.70
 -21  -3   3  220.88   14.50
 -21  -3  -3  221.48   16.70
  21  -5  -3    3.00    4.90
 -21  -5   3    4.20    4.30
  21  -5   3    1.00    4.80
 -21  -5  -3    6.10    6.40
  21  -7  -3   -0.40    5.70
 -21  -7   3   -0.10    4.50
 -21  -7  -3    1.80    6.40
  21  -7   3    4.10    5.90
  21  -9  -3   -2.30    6.80
  21  -9   3    3.50    7.00
 -21  -9  -3   -1.90    7.00
 -22   0  -3    0.80    4.00
 -22  -2   3   51.69    6.30
 -22   2  -3   64.39    8.90
 -22  -2  -3   55.09    8.40
  22  -4  -3   40.20    7.20
 -22  -4   3   41.60    6.40
 -22  -4  -3   49.00    8.90
 -22  -6   3  331.77   21.50
  22  -6  -3  336.07   22.70
 -22  -6  -3  322.17   23.80
  22  -6   3  314.47   22.50
  22  -8  -3    6.40    6.60
 -22  -8  -3   10.20    7.90
  22  -8   3   10.30    7.30
  22 -10  -3   -8.70    7.50
 -22 -10  -3    5.90    8.20
  22 -10   3   -3.80    7.70
 -23   1  -3   23.10    6.00
 -23  -1   3   23.80    4.40
 -23  -1  -3   17.30    5.80
 -23  -3   3  173.48   12.50
 -23  -3  -3  168.98   14.90
 -23  -5   3  270.17   18.50
  23  -5  -3  265.57   19.10
 -23  -5  -3  286.17   21.20
  23  -5   3  290.27   20.20
  23  -7  -3   20.10    7.20
 -23  -7   3   13.90    6.20
  23  -7   3   21.40    7.50
 -23  -7  -3    2.60    6.90
  23  -9  -3    1.60    7.50
 -23  -9  -3    8.20    8.00
  23  -9   3    3.30    7.40
 -24   0  -3   -1.40    4.40
 -24  -2   3   27.40    5.00
 -24   2  -3   30.80    7.00
 -24  -2  -3   22.00    6.40
 -24  -4   3    8.80    4.60
 -24  -4  -3   11.20    5.70
 -24  -6   3    7.30    5.10
  24  -6  -3   15.70    6.60
  24  -6   3   14.20    6.50
 -24  -6  -3   31.10    8.60
  24  -8  -3  -15.70    5.50
  24  -8   3   -2.10    6.60
 -24  -8  -3   -8.80    6.40
 -25   1  -3   41.50    7.70
 -25  -1   3   23.60    4.80
 -25  -1  -3   32.70    7.00
 -25  -3   3  457.45   26.70
 -25  -3  -3  458.25   29.40
 -25  -5   3  191.78   14.80
  25  -5  -3  166.38   15.40
 -25  -5  -3  200.18   17.50
  25  -5   3  191.18   16.20
  25  -7  -3    8.40    6.20
 -25  -7  -3    5.10    7.20
  25  -7   3   27.40    8.50
  25  -9  -3    5.10    7.80
 -25  -9  -3   -4.50    6.90
  25  -9   3    4.50    7.80
 -26   0  -3   -3.60    4.50
 -26   2  -3    1.00    5.30
 -26  -2   3    9.10    4.20
 -26  -2  -3   10.30    5.80
 -26  -4   3  118.99   11.10
 -26  -4  -3   82.29   11.40
 -26  -6   3    8.20    5.20
  26  -6  -3   14.70    6.30
  26  -6   3    6.80    6.40
 -26  -6  -3    7.10    7.20
  26  -8  -3   13.60    7.60
  26  -8   3    2.60    7.70
 -26  -8  -3    4.10    7.90
 -27   1  -3   45.70    8.70
 -27  -1   3   54.39    6.90
 -27  -1  -3   58.59    9.00
 -27  -3   3  331.67   20.60
 -27  -3  -3  317.67   23.10
  27  -5  -3   89.69   11.50
 -27  -5   3  102.59   11.10
 -27  -5  -3   99.79   13.40
  27  -5   3   94.19   12.60
  27  -7  -3   39.90    8.80
  27  -7   3   43.20    9.60
 -27  -7  -3   41.10   10.80
  27  -9  -3    2.80    8.40
 -27  -9  -3    3.80    8.10
  27  -9   3   13.00    9.00
 -28   0  -3   -6.20    5.00
 -28   2  -3   53.39    9.40
 -28  -2   3   62.19    7.90
 -28  -2  -3   51.39    9.50
 -28  -4   3   17.30    5.50
 -28  -4  -3   10.30    7.30
  28  -6  -3   84.59   11.40
 -28  -6  -3  102.89   13.90
  28  -6   3   91.99   12.00
  28  -8  -3   -1.80    6.50
 -28  -8  -3   11.20    8.30
  28  -8   3    5.90    7.70
 -29  -1   3    1.00    3.80
 -29   1  -3    2.30    5.30
 -29  -1  -3    3.90    5.10
 -29  -3   3   10.30    4.90
 -29  -3  -3    2.80    5.80
  29  -5  -3   10.10    6.30
  29  -5   3   25.70    7.70
 -29  -5  -3   24.30    8.50
  29  -7  -3    3.90    6.30
 -29  -7  -3   -2.40    7.00
  29  -7   3    3.00    6.60
 -30   0  -3   -1.90    5.50
 -30  -2   3  121.49   11.10
 -30   2  -3  100.79   13.00
 -30  -2  -3   79.89   11.30
 -30  -4   3   42.50    8.80
 -30  -4  -3   21.80    7.50
  30  -6  -3    4.20    6.20
  30  -6   3   -0.10    6.50
 -30  -6  -3   12.20    7.80
  30  -8  -3    2.30    7.10
  30  -8   3   -0.50    7.20
 -30  -8  -3   -0.30    7.60
 -31  -1   3  112.19   10.80
 -31   1  -3  101.19   12.50
 -31  -1  -3  120.59   13.80
 -31  -3   3   30.30    6.60
 -31  -3  -3   42.10    9.20
  31  -5  -3    4.30    6.00
 -31  -5  -3   29.20    9.20
  31  -7  -3   12.20    7.60
  31  -7   3   14.50    7.80
 -31  -7  -3    3.90    7.50
 -32   0  -3   -2.80    5.70
 -32   2  -3   13.30    6.60
 -32  -2   3   -2.40    4.00
 -32  -2  -3    8.10    6.60
 -32  -4  -3   -7.80    5.60
  32  -6  -3   13.00    7.10
  32  -6   3    2.40    6.90
 -32  -6  -3    4.30    7.10
  32  -8  -3    2.30    7.70
  32  -8   3    4.60    8.00
 -32  -8  -3   -1.20    8.10
 -33  -1   3   31.60    6.60
 -33   1  -3   34.70    8.70
 -33  -1  -3   16.10    7.50
 -33  -3  -3   -1.70    6.40
  33  -5  -3   15.50    6.80
 -33  -5  -3    6.80    7.30
  33  -7  -3    7.70    8.10
  33  -7   3   35.80    9.50
 -33  -7  -3   17.40    9.50
 -34   0  -3   -2.70    6.30
 -34   2  -3   86.09   12.70
 -34  -2  -3   76.89   12.60
 -34  -4  -3   15.20    7.40
  34  -6  -3    7.70    6.60
  34  -6   3   17.30    8.50
 -34  -6  -3   17.50    8.80
 -35   1  -3   13.90    7.80
 -35  -1  -3    4.30    6.90
 -35  -3  -3    6.00    6.10
  35  -5  -3    8.80    6.70
 -35  -5  -3   -0.30    6.80
  35  -7  -3   30.10    9.90
 -35  -7  -3   19.80    9.80
  35  -7   3   42.40   10.60
 -36   0  -3   -0.30    7.00
 -36   2  -3    1.80    7.40
 -36  -2  -3   35.20    9.50
 -36  -4  -3   -0.30    6.70
  36  -6  -3    1.90    7.10
 -36  -6  -3   -3.60    7.70
  36  -6   3    5.40    8.00
 -37   1  -3   19.70    7.40
 -37  -1  -3   21.70    8.80
 -37  -3  -3   14.10    8.20
  37  -5  -3   18.20    7.90
 -37  -5  -3   15.70    8.30
 -38   0  -3   -0.20    6.80
 -38   2  -3   29.60    9.30
 -38  -2  -3   31.00    9.60
 -38  -4  -3   -0.10    7.60
 -39   1  -3   10.10    8.20
 -39  -1  -3   15.80    8.20
 -39  -3  -3    0.50    7.20
  39  -5  -3   -0.70    6.70
 -39  -5  -3    4.40    7.80
 -40   0  -3    1.90    7.10
 -40  -2  -3   51.79   11.60
 -40  -4  -3   19.40    9.00
 -41   1  -3   14.60    8.20
 -41  -1  -3   14.90    8.60
 -41  -3  -3    7.30    7.90
 -42   0  -3    3.00    8.10
 -42  -2  -3    4.20    7.60
 -43   1  -3   -9.00    7.00
 -43  -1  -3   11.40    8.30
 -44   0  -3   -2.40    7.90
   0   0  -4 1371.16   69.09
   0  -2   4  402.96   21.20
   0  -2  -4  413.56   22.50
   0  -2   4  418.16   21.20
   0  -4  -4 1208.48   63.29
   0   4  -4 1174.18   62.49
   0  -4   4 1242.18   62.39
   0  -6   4   16.70    4.90
   0  -6  -4   25.30    6.00
   0  -8   4   56.59    8.70
   0  -8  -4   35.60    8.80
   0 -10  -4   41.50   10.00
   1   1   4  324.37   16.50
   1  -1  -4  311.97   17.00
  -1   1  -4  313.97   17.00
   1   1  -4  314.07   16.70
  -1  -1  -4  315.57   17.30
   1  -3  -4   36.80    4.80
  -1   3  -4   41.60    4.60
  -1  -3   4   30.30    3.40
   1   3  -4   35.10    4.10
  -1  -3  -4   45.30    5.30
  -1  -5   4  211.08   13.90
   1  -5  -4  212.78   15.30
  -1  -5  -4  227.58   15.40
   1  -5   4  221.68   14.20
   1  -7  -4   92.39   10.70
  -1  -7   4   72.49    9.10
  -1  -7  -4   65.19    9.70
   1  -7   4   83.29    9.60
  -1  -9   4   78.89   11.00
   1  -9  -4   65.59   11.50
   1  -9   4   66.19   10.50
  -1  -9  -4   83.39   12.30
   1 -11  -4    8.10    8.20
  -1 -11  -4    8.90    8.60
   2   0   4  561.94   28.30
   2   0   4  565.14   28.30
  -2   0  -4  563.94   29.20
   2   0  -4  549.95   28.40
   2  -2  -4  600.24   29.90
   2   2  -4  539.25   29.20
   2  -2   4  561.44   29.10
  -2  -2  -4  552.64   30.10
  -2   4  -4  118.39    8.60
   2  -4  -4  110.89    9.30
  -2  -4   4   84.29    7.40
   2   4  -4   96.79    7.80
   2  -4   4  112.99    8.20
  -2  -4  -4  117.49    9.60
  -2  -6   4  145.69   11.70
   2  -6  -4  132.09   13.10
   2  -6   4  166.88   12.20
  -2  -6  -4  161.78   13.40
  -2  -8   4    1.20    4.80
   2  -8  -4    4.40    6.30
   2  -8   4    3.30    5.40
  -2  -8  -4   -3.60    5.70
   2 -10  -4    7.60    7.70
   2 -10   4   -5.80    7.60
  -2 -10  -4   -0.50    6.90
  -3   1  -4 1032.50   53.19
   3  -1  -4 1047.30   52.59
   3   1  -4 1036.60   52.19
  -3  -1  -4 1030.50   53.29
   3  -1   4 1046.40   52.49
   3  -1   4 1036.20   52.49
   3  -3  -4  213.18   12.60
  -3  -3   4  203.58   11.20
   3  -3   4  162.18   11.60
  -3  -3  -4  212.78   13.20
   3   3  -4  202.68   11.80
  -3  -5   4   67.19    6.80
   3  -5  -4   53.29    7.30
   3  -5   4   65.09    7.00
  -3  -5  -4   61.09    8.00
  -3  -7   4   81.59    9.40
   3  -7  -4   73.09   10.30
  -3  -7  -4   76.39   10.30
   3  -7   4   93.19   10.10
  -3  -9   4   22.60    6.90
   3  -9  -4    7.70    7.50
   3  -9   4    8.50    6.00
  -3  -9  -4   10.40    7.40
   3 -11  -4   18.60    9.20
  -3 -11  -4   -5.40    7.20
  -4   0  -4   77.59    6.10
   4  -2  -4  468.45   25.50
   4   2  -4  483.25   25.00
  -4  -2  -4  486.65   26.30
   4  -4  -4  391.06   22.20
   4   4  -4  378.46   21.40
   4  -4   4  375.26   21.70
  -4  -4  -4  369.66   22.70
  -4  -6   4    4.40    3.70
   4  -6  -4   20.40    5.80
  -4  -6  -4   10.90    5.40
   4  -6   4   13.50    5.00
   4  -8  -4   42.50    8.80
  -4  -8   4   35.90    7.00
   4  -8   4   28.40    7.50
  -4  -8  -4   32.30    8.40
   4 -10  -4    4.00    7.60
  -4 -10  -4   13.90    8.40
   4 -10   4   18.70    7.60
  -5   1  -4   85.49    6.70
   5  -1  -4   76.89    5.30
   5   1  -4   85.39    4.70
  -5  -1  -4   77.09    6.70
  -5  -3   4   62.49    4.70
   5  -3  -4   65.09    6.30
   5   3  -4   64.49    5.50
   5  -3   4   71.59    6.20
  -5  -3  -4   63.99    7.00
  -5  -5   4    8.30    3.40
   5  -5  -4    6.00    4.00
  -5  -5  -4    5.20    4.40
   5  -5   4    2.00    3.40
  -5  -7   4  105.39   11.00
   5  -7  -4  111.09   12.70
  -5  -7  -4  113.99   12.50
   5  -7   4  153.48   13.20
  -5  -9   4   27.10    7.40
   5  -9  -4   21.20    8.30
   5  -9   4   14.20    7.40
  -5  -9  -4   22.50    8.60
   5 -11  -4    0.40    7.40
  -5 -11  -4   -9.30    7.20
  -6   0  -4 3245.18  163.28
   6  -2  -4  172.78   10.50
  -6  -2  -4  172.28   11.40
   6  -2   4  163.98   10.50
   6   2  -4  175.88    9.90
   6  -4  -4   84.89    8.30
   6  -4   4   97.79    8.10
  -6  -4  -4   94.09    9.40
   6   4  -4   97.79    7.60
   6  -6  -4   90.79   10.40
  -6  -6   4  117.39    9.80
   6  -6   4  114.79   10.80
  -6  -6  -4  113.89   11.90
  -6  -8   4  175.48   14.40
   6  -8  -4  182.38   17.00
   6  -8   4  182.38   16.50
  -6  -8  -4  143.09   16.00
   6 -10  -4    0.90    7.20
  -6 -10  -4    4.90    7.70
   6 -10   4    7.90    7.10
  -7   1  -4  247.08   15.20
   7  -1  -4  254.87   13.80
  -7  -1  -4  266.87   15.50
   7   1  -4  256.87   13.40
   7  -3  -4  378.76   21.70
  -7  -3   4  387.66   20.30
   7  -3   4  392.66   21.80
   7   3  -4  381.06   21.20
  -7  -3  -4  397.66   22.80
  -7  -5   4  206.18   13.20
   7  -5  -4  204.98   14.60
   7  -5   4  199.68   13.90
  -7  -5  -4  211.18   15.30
  -7  -7   4    4.30    4.50
   7  -7  -4    9.80    5.90
  -7  -7  -4   24.50    7.00
   7  -7   4   21.50    6.00
   7  -9  -4   71.19   11.60
  -7  -9  -4   54.59   10.60
   7  -9   4   69.69   11.20
   7 -11  -4    3.20    8.20
  -7 -11  -4   -5.10    7.60
  -8   0  -4  625.94   33.20
   8   0  -4  609.84   31.30
   8  -2  -4   96.99    7.20
  -8   2  -4  106.89    8.40
   8  -2   4  112.39    7.90
   8   2  -4  100.39    6.70
  -8  -2  -4  113.59    9.00
   8  -4  -4  325.17   19.00
   8   4  -4  295.77   18.10
   8  -4   4  321.87   18.90
  -8  -4  -4  312.57   19.80
  -8  -6   4   97.39    9.20
   8  -6  -4   98.59   10.70
   8  -6   4  106.89   10.50
  -8  -6  -4   75.49   10.40
   8  -8  -4   45.60    9.60
  -8  -8   4   34.40    7.30
  -8  -8  -4   26.30    8.30
   8  -8   4   57.09    9.20
   8 -10  -4    1.30    7.30
  -8 -10  -4   16.40    8.40
   8 -10   4    3.90    7.60
  -9   1  -4  726.43   38.20
   9   1  -4  716.83   36.30
  -9  -1  -4  694.13   38.30
  -9  -3   4  129.79    7.80
   9  -3  -4  142.79    9.50
  -9  -3  -4  135.79   10.60
   9   3  -4  122.99    8.70
   9  -3   4  126.09    9.40
  -9  -5   4  275.77   16.80
   9  -5  -4  293.97   18.50
  -9  -5  -4  271.27   18.90
   9  -5   4  268.97   17.80
   9  -7  -4   -2.90    4.90
  -9  -7   4   -2.60    3.90
   9  -7   4   19.40    6.30
  -9  -7  -4   11.10    6.40
   9  -9  -4   76.99   12.50
  -9  -9  -4   84.79   13.20
   9  -9   4   97.49   13.00
   9 -11  -4   41.20   11.40
  -9 -11  -4   11.40    9.00
  10   0  -4 3922.51  195.88
 -10   0  -4 3923.71  197.78
  10  -2  -4  359.66   20.30
 -10   2  -4  385.36   21.70
 -10  -2  -4  375.86   21.90
  10   2  -4  365.36   19.90
  10  -4  -4   80.99    8.10
  10  -4   4   79.69    7.80
 -10  -4  -4   63.59    8.30
  10   4  -4   80.89    7.10
  10  -6  -4   75.29    9.50
 -10  -6   4   63.79    7.60
 -10  -6  -4   78.99   10.30
  10  -6   4   60.39    8.70
 -10  -8   4  164.08   14.30
  10  -8  -4  182.98   17.20
 -10  -8  -4  166.38   16.90
  10  -8   4  171.98   15.40
  10 -10  -4   32.20   10.20
 -10 -10  -4   38.30   10.60
  10 -10   4   35.50    9.80
 -11   1  -4  433.16   25.60
 -11  -1  -4  463.75   25.70
  11   1  -4  455.85   23.70
 -11  -3   4    2.30    1.80
  11  -3  -4   -0.30    2.50
  11   3  -4   -0.10    2.10
 -11  -3  -4   -4.50    3.20
  11  -3   4    0.50    2.90
  11  -5  -4  127.49   11.60
 -11  -5   4  124.09    9.60
  11  -5   4  128.39   10.90
 -11  -5  -4  141.09   12.40
  11  -7  -4   48.60    8.50
 -11  -7   4   46.40    7.50
  11  -7   4   39.30    7.90
 -11  -7  -4   32.60    8.30
  11  -9  -4   82.09   12.60
  11  -9   4   84.59   12.00
 -11  -9  -4   66.09   11.60
 -12   0  -4 1088.49   58.09
  12   0  -4 1117.79   56.19
  12  -2  -4  309.17   17.90
 -12   2  -4  313.97   19.40
 -12  -2  -4  333.17   19.70
  12   2  -4  312.87   17.50
  12  -4  -4   14.10    4.50
  12   4  -4   21.70    4.30
 -12  -4  -4   21.30    5.50
  12  -4   4   18.60    4.60
  12  -6  -4  117.19   11.90
 -12  -6   4  126.99   10.20
 -12  -6  -4  131.49   13.40
  12  -6   4   91.39   11.10
  12  -8  -4  133.89   14.90
 -12  -8   4  154.58   20.40
 -12  -8  -4  133.99   15.40
  12  -8   4  170.58   16.00
  12 -10  -4   16.00    9.00
 -12 -10  -4   39.30   10.80
  12 -10   4   45.80   10.80
  13  -1  -4  795.52   41.50
 -13   1  -4  814.52   43.30
 -13  -1  -4  797.82   43.30
  13   1  -4  791.02   41.30
  13  -3  -4  409.26   23.00
 -13  -3   4  415.86   21.60
  13  -3   4  396.36   23.60
 -13  -3  -4  407.46   24.40
  13   3  -4  388.86   22.50
 -13  -5   4  248.58   15.10
  13  -5  -4  231.78   16.60
  13  -5   4  236.58   16.40
 -13  -5  -4  229.68   18.00
  13  -7  -4  232.38   18.10
 -13  -7   4  204.08   15.50
 -13  -7  -4  196.08   19.00
  13  -7   4  224.78   17.60
  13  -9  -4    4.10    6.90
  13  -9   4   -1.50    6.30
 -13  -9  -4   17.30    7.80
  14   0  -4  235.98   13.50
 -14   0  -4  226.18   15.40
 -14  -2   4  203.28   11.10
 -14   2  -4  198.58   14.20
  14   2  -4  211.98   12.40
 -14  -2  -4  201.88   14.40
  14  -4  -4  511.45   28.00
  14  -4   4  476.65   28.00
 -14  -4  -4  468.55   29.10
  14   4  -4  480.95   27.30
  14  -6  -4   30.70    7.10
 -14  -6   4   29.70    5.40
 -14  -6  -4   23.00    7.00
  14  -6   4   15.80    5.40
  14  -8  -4   32.50    8.20
 -14  -8  -4   26.20    8.40
  14  -8   4   36.40    8.70
  14 -10  -4    0.30    8.40
 -14 -10  -4   39.80   10.70
  14 -10   4   28.20    9.70
  15  -1  -4  140.09    9.30
 -15   1  -4  137.69   11.10
 -15  -1  -4  138.69   11.20
  15   1  -4  136.89    9.00
  15  -3  -4  112.39    8.90
 -15  -3   4  106.29    7.30
 -15  -3  -4  102.79   10.50
  15   3  -4  110.39    8.50
 -15  -5   4   67.79    7.10
  15  -5  -4   82.79    9.10
 -15  -5  -4   60.49    9.30
  15  -5   4   56.19    8.20
  15  -7  -4  267.67   20.10
 -15  -7   4  240.18   18.00
  15  -7   4  267.17   20.00
 -15  -7  -4  281.57   21.40
  15  -9  -4    5.70    7.00
 -15  -9  -4   10.00    8.10
  15  -9   4   14.40    8.10
 -16   0  -4   30.60    5.90
  16   0  -4   30.70    4.00
  16  -2  -4  348.67   19.90
 -16   2  -4  356.26   21.60
 -16  -2   4  347.47   18.40
 -16  -2  -4  334.07   21.50
  16   2  -4  334.67   19.60
  16  -4  -4  598.54   34.00
 -16  -4  -4  630.84   35.60
  16  -4   4  588.34   34.20
  16   4  -4  598.94   34.60
  16  -6  -4  165.88   14.10
 -16  -6   4  137.59   11.40
 -16  -6  -4  131.69   14.50
  16  -6   4  139.79   13.70
  16  -8  -4    8.50    6.80
  16  -8   4    5.20    6.20
 -16  -8  -4    7.00    7.30
  16 -10  -4   -2.60    7.50
  16 -10   4  -10.20    7.30
 -16 -10  -4    8.00    8.50
 -17   1  -4    3.00    4.00
  17  -1  -4    3.60    2.60
  17   1  -4    8.00    2.70
 -17  -1  -4    5.30    3.90
  17  -3  -4   32.40    5.60
 -17  -3  -4   45.40    7.50
  17   3  -4   42.80    5.40
  17  -5  -4  550.04   33.40
 -17  -5   4  594.24   32.10
  17  -5   4  587.84   33.90
 -17  -5  -4  579.04   35.10
  17  -7  -4   68.89   10.70
 -17  -7  -4   76.69   11.70
  17  -7   4   61.09    9.90
  17  -9  -4    8.30    7.30
 -17  -9  -4    5.60    8.20
  17  -9   4   11.80    7.70
  18   0  -4   38.30    4.70
 -18   0  -4   31.60    6.00
 -18   2  -4   60.09    8.10
 -18  -2   4   56.29    5.10
  18  -2  -4   66.39    6.80
 -18  -2  -4   68.89    8.80
  18   2  -4   63.79    6.40
  18  -4  -4  422.06   26.10
 -18  -4   4  445.86   24.80
 -18  -4  -4  501.65   28.60
  18  -4   4  419.46   26.70
  18  -6  -4   75.39   10.30
 -18  -6   4   76.79    8.90
 -18  -6  -4   67.49   11.20
  18  -6   4  105.79   11.60
  18  -8  -4   10.50    6.90
  18  -8   4   -7.00    5.90
 -18  -8  -4   -3.30    6.50
  18 -10  -4   24.90    9.40
  18 -10   4    8.10    8.70
 -18 -10  -4    4.80    8.40
  19  -1  -4   84.79    7.30
 -19   1  -4   87.09    9.80
  19   1  -4   91.79    7.50
 -19  -1  -4   87.69    9.90
  19   3  -4  106.99    9.00
 -19  -3  -4  117.69   11.60
  19  -5  -4   47.10    7.70
 -19  -5   4   44.60    6.20
 -19  -5  -4   44.00    9.10
  19  -5   4   38.30    7.30
  19  -7  -4   15.30    6.80
  19  -7   4   16.10    7.00
 -19  -7  -4   13.50    7.20
  19  -9  -4   11.10    8.10
 -19  -9  -4   -3.60    7.10
  19  -9   4    4.10    7.30
 -20   0  -4   41.20    6.70
  20   0  -4   46.00    5.70
 -20   2  -4   28.90    6.70
  20  -2  -4   29.50    5.20
 -20  -2  -4   14.40    5.90
  20   2  -4   30.20    4.90
  20  -4  -4  820.72   44.80
 -20  -4   4  818.72   43.30
  20  -4   4  788.52   45.30
 -20  -4  -4  818.22   46.60
  20  -6  -4   48.20    8.50
  20  -6   4   22.00    7.00
 -20  -6  -4   35.00    8.70
  20  -8  -4    0.20    6.20
  20  -8   4    2.80    6.70
 -20  -8  -4    0.10    6.70
  20 -10  -4    8.20    8.20
 -20 -10  -4    4.60    8.10
  20 -10   4  -10.80    7.80
 -21   1  -4    5.40    4.40
  21  -1  -4    1.20    3.00
 -21  -1  -4    3.90    4.40
  21   1  -4    5.10    3.20
 -21  -3   4   60.89    6.00
 -21  -5   4   50.09    7.90
  21  -5  -4   50.09    8.20
  21  -5   4   53.59    8.60
 -21  -5  -4   46.90    9.10
  21  -7  -4   18.20    7.40
 -21  -7  -4   10.60    7.60
  21  -7   4    6.30    6.30
  21  -9  -4    4.10    7.90
 -21  -9  -4    0.30    7.90
  21  -9   4   -4.30    6.90
  22   0  -4   89.09    8.60
 -22   0  -4   86.59    9.90
 -22   2  -4   70.89    9.50
 -22  -2  -4   67.69    9.50
  22   2  -4   86.59    8.40
 -22  -4   4  159.78   11.50
  22  -4  -4  152.08   13.10
 -22  -4  -4  161.38   15.90
  22  -6  -4   12.10    6.20
 -22  -6  -4   11.40    7.50
  22  -6   4    7.90    6.00
  22  -8  -4   14.10    7.60
  22  -8   4    9.00    7.40
 -22  -8  -4   -6.00    6.90
 -23   1  -4   -0.20    4.50
 -23  -1  -4   -5.80    4.10
  23   1  -4    6.00    3.40
 -23  -3   4  574.74   31.60
 -23  -3  -4  583.24   34.90
  23  -5  -4  175.78   14.80
  23  -5   4  181.28   15.90
 -23  -5  -4  237.48   18.20
  23  -7  -4    7.20    6.20
  23  -7   4    2.80    6.30
 -23  -7  -4   13.10    8.10
  23  -9  -4   13.30    8.50
  23  -9   4   19.20    9.60
 -23  -9  -4   28.10    9.90
 -24   0  -4    6.30    5.10
 -24  -2   4   98.09    8.40
 -24   2  -4  154.18   14.30
 -24  -2  -4  130.49   13.00
  24  -4  -4   -5.80    4.10
 -24  -4  -4   -3.60    5.20
  24  -6  -4    1.90    5.50
 -24  -6  -4    6.40    7.40
  24  -6   4   16.80    6.50
  24  -8  -4   19.50    8.30
  24  -8   4   20.60    8.30
 -24  -8  -4   19.60    8.90
 -25   1  -4   10.90    6.20
 -25  -1  -4   10.30    5.90
 -25  -3  -4  105.29   12.90
  25  -5  -4   18.20    5.80
 -25  -5  -4   20.50    7.60
  25  -5   4   12.70    6.50
  25  -7  -4    6.20    6.60
 -25  -7  -4   18.90    8.70
  25  -7   4    7.70    7.00
  25  -9  -4  -10.90    7.00
  25  -9   4   19.00    9.40
 -25  -9  -4   14.50    9.00
 -26   0  -4  252.97   19.00
 -26  -2   4   29.70    6.30
 -26   2  -4   31.60    8.10
 -26  -2  -4   27.30    7.70
  26  -4  -4   22.70    6.40
 -26  -4  -4   22.20    7.70
  26  -6  -4    1.50    5.50
  26  -6   4   -3.20    5.70
 -26  -6  -4    4.90    7.60
  26  -8  -4   32.30    9.70
 -26  -8  -4   28.20   10.30
  26  -8   4   15.50    8.60
 -27   1  -4   13.30    6.50
 -27  -1  -4   13.20    6.60
 -27  -3  -4    0.40    5.90
  27  -5  -4   15.10    5.80
 -27  -5  -4    1.40    5.30
  27  -5   4   10.40    6.80
  27  -7  -4    5.00    6.60
 -27  -7  -4   -2.00    7.20
  27  -7   4   -7.60    5.90
 -28   0  -4  106.49   12.40
 -28   2  -4    3.90    5.70
 -28  -2  -4    3.90    5.60
  28  -4  -4    4.00    5.00
 -28  -4  -4    2.60    6.40
  28  -6  -4   16.70    7.00
  28  -6   4    0.70    5.80
 -28  -6  -4    8.50    7.50
  28  -8  -4   18.40    8.90
  28  -8   4   13.60    8.60
 -28  -8  -4    3.50    7.80
 -29   1  -4   16.60    6.70
 -29  -1  -4   15.10    6.70
 -29  -3  -4   24.80    8.20
  29  -5  -4   -1.20    5.30
 -29  -5  -4   11.40    7.50
  29  -5   4    4.00    6.90
  29  -7  -4    2.90    7.00
 -29  -7  -4    5.70    8.00
  29  -7   4    9.60    7.60
 -30   0  -4   73.99   10.70
 -30   2  -4   33.60    8.40
 -30  -2  -4   23.80    7.70
 -30  -4  -4   10.20    6.90
  30  -6  -4    0.80    5.30
  30  -6   4   13.80    7.10
 -30  -6  -4   -5.20    6.50
  30  -8  -4    5.00    7.60
 -30  -8  -4   -1.20    7.80
  30  -8   4    3.70    7.80
 -31   1  -4    8.60    5.90
 -31  -1  -4    6.60    6.70
 -31  -3  -4   21.20    7.70
  31  -5  -4   14.30    7.00
 -31  -5  -4   10.80    7.90
  31  -5   4    9.40    7.30
  31  -7  -4   35.80    9.10
 -31  -7  -4   21.70    9.20
  31  -7   4   30.40    9.50
 -32   0  -4    2.70    6.20
 -32   2  -4   17.70    7.30
 -32  -2  -4   19.30    7.70
 -32  -4  -4   14.90    7.40
  32  -6  -4   17.50    7.40
 -32  -6  -4    2.80    7.50
  32  -6   4   34.40    9.30
 -33   1  -4    4.60    6.70
 -33  -1  -4   11.40    6.40
 -33  -3  -4    6.10    7.10
  33  -5  -4   -3.90    5.30
  33  -5   4   -3.20    6.60
 -33  -5  -4   -5.00    6.40
  33  -7  -4   21.60    8.90
  33  -7   4   26.40    8.90
 -33  -7  -4    3.40    8.20
 -34   0  -4   28.80    8.50
 -34   2  -4    4.50    6.60
 -34  -2  -4   -5.20    6.10
 -34  -4  -4    6.20    7.40
  34  -6  -4   13.60    7.20
  34  -6   4    9.10    7.70
 -34  -6  -4    8.00    8.30
 -35   1  -4    2.70    7.30
 -35  -1  -4   10.80    7.80
 -35  -3  -4   24.80    8.60
  35  -5  -4   14.30    7.40
  35  -5   4   15.90    8.20
 -35  -5  -4   10.10    8.10
 -36   0  -4    4.40    6.80
 -36   2  -4   44.20    9.70
 -36  -2  -4   29.00    9.40
 -36  -4  -4    4.70    7.00
  36  -6  -4    4.50    6.80
 -36  -6  -4   12.00    9.00
  36  -6   4   -1.00    7.90
 -37   1  -4    7.20    7.50
 -37  -1  -4   -2.70    6.20
 -37  -3  -4   14.00    8.30
  37  -5  -4   12.50    7.50
 -37  -5  -4    4.90    8.30
 -38   0  -4   12.50    7.90
 -38   2  -4    7.70    7.60
 -38  -2  -4   20.90    8.30
 -38  -4  -4    2.00    7.90
 -39   1  -4    5.70    7.70
 -39  -1  -4   -8.20    6.70
 -39  -3  -4    9.90    8.40
 -40   0  -4    0.00    7.40
 -40   2  -4   26.40    9.60
 -40  -2  -4   18.10    8.40
 -41   1  -4    1.10    8.10
 -41  -1  -4   13.40    9.60
 -41  -3  -4   21.80   10.40
 -42   0  -4    0.90    7.70
 -42  -2  -4    5.00    8.90
   0   0  -5    1.60    1.70
   0  -2  -5  119.99    8.50
   0   4  -5  337.47   20.20
   0  -4  -5  368.06   21.30
   0  -6  -5   13.00    5.70
   0  -6   5    7.70    4.10
   0  -8  -5   32.90    8.40
   0 -10  -5   35.20   10.20
   1  -1  -5  351.86   18.90
  -1   1  -5  350.06   18.90
   1   1  -5  337.37   18.50
  -1  -1  -5  361.56   19.20
  -1  -3   5    0.50    1.30
   1  -3  -5    2.60    3.00
  -1  -3  -5   10.00    3.40
   1  -3   5    5.10    1.90
   1   3  -5    0.40    2.20
  -1  -5   5   57.19    5.90
   1  -5  -5   43.20    6.90
  -1  -5  -5   39.80    6.90
   1  -5   5   50.99    5.90
   1  -7  -5   16.80    6.50
  -1  -7   5   18.20    5.30
   1  -7   5   13.80    5.20
  -1  -7  -5   17.60    6.40
   1  -9  -5   -0.40    7.10
  -1  -9  -5    9.40    7.20
   2   0  -5   -1.40    1.20
  -2   0  -5    1.40    2.10
   2  -2  -5  136.39    9.10
   2  -2   5  141.59    7.70
  -2  -2  -5  128.29    9.40
   2  -4  -5   32.50    5.60
  -2  -4   5   46.90    4.40
   2   4  -5   46.30    5.30
  -2  -4  -5   39.00    6.30
   2  -6  -5   22.40    6.10
  -2  -6   5   20.90    4.50
   2  -6   5   12.30    4.70
  -2  -6  -5   28.80    6.90
   2  -8  -5   23.70    7.70
  -2  -8  -5   35.30    8.60
   2 -10  -5    1.10    7.40
  -2 -10  -5    4.40    7.50
  -3   1  -5  298.57   16.70
   3  -1  -5  288.17   15.90
  -3  -1  -5  298.47   16.80
   3  -3  -5   32.50    4.70
   3   3  -5   34.40    3.90
   3  -3   5   23.30    3.20
  -3  -3  -5   28.80    4.80
   3  -5  -5  107.69   10.20
   3  -5   5  100.19    8.50
  -3  -5  -5   81.99    9.80
  -3  -7   5   57.29    8.90
   3  -7  -5   65.99    9.60
  -3  -7  -5   53.19    9.00
   3  -7   5   69.29    9.00
   3  -9  -5   25.20    8.40
  -3  -9  -5   10.60    7.40
  -4   0  -5    1.90    2.30
   4  -2  -5  180.38   10.60
  -4  -2  -5  168.78   11.30
   4   2  -5  167.98    9.70
   4  -2   5  161.28    9.80
  -4  -4   5   24.90    3.10
   4  -4  -5   26.20    5.10
   4   4  -5   15.00    3.60
   4  -4   5   20.20    3.80
  -4  -4  -5   12.50    4.80
  -4  -6   5   58.29    6.50
   4  -6  -5   49.80    7.90
   4  -6   5   46.50    6.80
  -4  -6  -5   33.50    7.40
   4  -8  -5   52.19   10.00
   4  -8   5   80.19   14.90
  -4  -8  -5   75.99   11.20
   4 -10  -5   15.00    8.80
  -4 -10  -5   16.70    8.50
   5  -1  -5  116.49    7.30
  -5   1  -5  120.79    8.70
  -5  -1  -5  129.79    8.80
   5  -1   5  121.49    7.40
   5  -3  -5   26.20    4.30
  -5  -3  -5   26.40    5.10
   5   3  -5   31.00    3.70
   5  -5  -5   45.10    6.80
   5  -5   5   47.70    6.00
   5   5  -5   27.60    5.00
  -5  -5  -5   31.00    6.70
   5  -7  -5   19.60    6.90
   5  -7   5   23.40    6.20
  -5  -7  -5   23.60    7.50
   5  -9  -5    1.50    6.30
  -5  -9  -5    2.90    6.60
  -6   0  -5   -1.30    2.30
   6  -2  -5  128.09    8.30
   6   2  -5  122.89    7.50
  -6  -2  -5  126.09    9.70
   6  -4  -5  133.69   10.80
  -6  -4   5  133.99    8.40
   6  -4   5  152.08   10.10
   6   4  -5  139.49    9.70
  -6  -4  -5  146.89   11.60
  -6  -6   5   26.80    5.00
   6  -6  -5   41.20    7.10
   6  -6   5   34.70    6.20
  -6  -6  -5   30.70    7.10
   6  -8  -5   38.10    9.20
   6  -8   5   43.90    8.40
  -6  -8  -5   56.29   10.20
   6 -10  -5    4.40    7.50
  -6 -10  -5    8.40    8.30
   7  -1  -5   56.99    4.20
  -7   1  -5   59.99    6.10
  -7  -1  -5   51.39    6.10
   7  -3  -5  266.57   15.90
   7  -3   5  268.17   15.80
  -7  -3  -5  262.07   17.20
   7   3  -5  271.87   15.30
   7  -5  -5   43.00    7.20
  -7  -5  -5   45.20    7.70
   7  -5   5   64.29    7.30
   7   5  -5   55.29    7.70
   7  -7  -5   31.30    7.30
   7  -7   5   13.00    5.60
  -7  -7  -5   11.60    6.30
   7  -9  -5    9.20    7.20
  -7  -9  -5   17.80    8.00
  -8   0  -5   -0.50    2.60
   8  -2  -5    3.90    2.30
  -8   2  -5    1.90    2.90
  -8  -2  -5    4.40    3.20
   8  -2   5    7.10    2.50
   8   2  -5    6.00    1.80
  -8  -4   5   84.89    5.80
   8  -4  -5   93.39    8.60
   8   4  -5   84.89    7.30
   8  -4   5   87.89    8.20
  -8  -4  -5   97.09    9.80
   8  -6  -5   17.70    5.60
  -8  -6   5   13.50    5.70
  -8  -6  -5   17.10    6.20
   8  -6   5   11.80    4.80
   8  -8  -5   55.79   10.00
   8  -8   5   49.00    9.00
  -8  -8  -5   40.10    9.10
   8 -10  -5    7.00    7.50
  -8 -10  -5   10.10    8.30
   9  -1  -5   22.70    2.70
  -9   1  -5   23.30    4.20
  -9  -1  -5   17.20    4.20
   9   1  -5   20.10    2.10
   9  -3  -5   20.60    4.10
   9   3  -5   28.30    3.60
   9  -3   5   25.90    4.40
  -9  -3  -5   20.70    5.20
   9  -5  -5   12.90    4.70
  -9  -5   5    3.30    2.10
   9  -5   5   10.80    4.40
  -9  -5  -5   11.80    5.60
   9  -7  -5    8.20    6.00
   9  -7   5   11.00    5.30
  -9  -7  -5   19.70    7.40
   9  -9  -5   28.90    9.30
  -9  -9  -5   52.89   10.80
 -10   0  -5   -0.10    2.90
  10   0  -5    0.00    1.10
  10  -2  -5   19.40    3.50
 -10   2  -5   20.50    4.60
 -10  -2  -5   21.50    4.90
  10  -2   5   32.90    4.40
  10   2  -5   21.10    2.90
  10  -4  -5  176.08   12.40
 -10  -4   5  169.08    9.70
  10  -4   5  164.58   12.00
 -10  -4  -5  174.58   13.90
  10   4  -5  162.08   11.30
  10  -6  -5   37.90    7.20
  10  -6   5   32.30    6.70
 -10  -6  -5   38.80    8.00
  10  -8  -5   56.69   10.10
 -10  -8  -5   46.80    9.70
  10  -8   5   49.90    9.10
  10 -10  -5    9.50    8.20
 -10 -10  -5   -0.30    7.80
 -11   1  -5  569.24   32.20
  11  -1  -5  575.04   30.10
 -11  -1  -5  578.64   32.30
  11   1  -5  585.74   29.80
  11  -3  -5   13.60    3.90
  11  -3   5   22.00    4.40
 -11  -3  -5   23.10    5.50
  11   3  -5   19.10    3.40
  11  -5  -5    2.00    4.30
 -11  -5   5    3.80    2.70
 -11  -5  -5    6.50    5.50
  11  -5   5    6.40    4.30
  11  -7  -5   93.49   11.10
  11  -7   5   95.19   11.00
 -11  -7  -5   41.50    9.70
  11  -9  -5    2.00    6.80
 -11  -9  -5    2.30    7.20
  12   0  -5   -0.70    1.50
 -12   0  -5    0.30    3.40
  12  -2  -5   95.99    7.20
 -12   2  -5   85.59    8.90
  12   2  -5   96.59    6.60
 -12  -2  -5   86.49    9.20
  12  -4  -5  245.18   15.80
 -12  -4   5  232.38   13.10
 -12  -4  -5  254.37   17.50
  12   4  -5  251.97   15.10
  12  -4   5  217.08   15.60
  12  -6  -5  107.99   11.70
  12  -6   5  133.19   12.40
 -12  -6  -5  131.89   13.60
  12  -8  -5    3.30    6.20
  12  -8   5    1.10    5.90
 -12  -8  -5   12.90    7.10
  12 -10  -5   24.60    9.90
 -12 -10  -5   38.90   10.60
  13  -1  -5   84.59    6.10
 -13   1  -5   86.69    8.90
  13   1  -5   80.59    5.80
 -13  -1  -5   70.89    8.30
  13  -3  -5  102.19    8.80
  13  -3   5  114.29    9.30
  13   3  -5  106.39    8.20
 -13  -3  -5  139.39   11.50
  13  -5  -5   76.99    9.40
 -13  -5  -5   84.69   11.10
  13  -5   5  115.99   10.60
  13  -7  -5   56.09    9.60
  13  -7   5   65.39    9.30
 -13  -7  -5   65.89   11.10
  13  -9  -5    5.00    7.40
 -13  -9  -5   13.40    8.20
 -14   0  -5   -1.60    3.40
  14   0  -5   -0.20    1.80
 -14   2  -5   84.09    9.10
  14  -2  -5   81.99    6.90
 -14  -2  -5   85.09    9.30
  14   2  -5   83.09    6.40
  14  -4  -5   89.59    9.20
 -14  -4   5   90.99    7.70
  14  -4   5   81.69    9.00
 -14  -4  -5   94.09   10.70
  14  -6  -5    8.90    5.80
  14  -6   5   20.50    6.20
 -14  -6  -5    8.90    6.20
  14  -8  -5   18.20    7.50
  14  -8   5   17.70    7.60
 -14  -8  -5   13.50    7.10
  14 -10  -5    1.50    7.80
 -14 -10  -5    2.20    7.70
 -15   1  -5   36.60    6.40
  15  -1  -5   30.20    4.10
 -15  -1  -5   41.00    6.40
  15   1  -5   33.30    3.90
  15  -3  -5   45.90    5.90
  15   3  -5   45.00    5.40
 -15  -3  -5   41.90    7.20
  15  -3   5   36.50    6.00
  15  -5  -5  121.09   11.80
 -15  -5  -5  106.49   12.40
  15  -5   5  135.39   11.70
  15  -7  -5   72.49   10.60
 -15  -7  -5   43.90    9.50
  15  -7   5   80.49   10.70
  15  -9  -5   35.80    9.80
 -15  -9  -5   32.30   10.10
  16   0  -5    1.70    2.00
 -16   0  -5    5.50    4.20
  16  -2  -5  184.78   11.80
  16  -2  -5  185.68   11.70
 -16   2  -5  169.58   13.50
  16   2  -5  161.58   11.10
 -16  -2  -5  175.38   13.80
  16  -4  -5   -6.90    3.40
  16  -4   5    2.50    4.10
 -16  -4  -5   -4.30    5.30
  16  -6  -5   49.40    8.40
 -16  -6  -5   37.70    8.60
  16  -6   5   66.49    9.30
  16  -8  -5    4.40    6.50
 -16  -8  -5   18.30    7.90
  16  -8   5   11.20    7.40
  17  -1  -5  146.29    9.70
 -17   1  -5  139.69   12.00
 -17  -1  -5  131.59   11.90
  17   1  -5  141.19    9.40
  17  -3  -5  230.38   15.00
  17   3  -5  220.18   15.20
 -17  -3  -5  237.08   17.30
  17  -5  -5  156.38   13.90
  17  -5   5  193.58   14.70
 -17  -5  -5  181.78   16.00
  17  -7  -5  115.19   13.20
  17  -7   5  107.39   12.70
 -17  -7  -5  121.19   14.90
  17  -9  -5   21.20    8.80
 -17  -9  -5   22.90    9.50
  18   0  -5   -1.60    2.40
 -18   0  -5   -1.20    4.10
  18  -2  -5  166.18   11.30
 -18   2  -5  171.28   13.60
 -18  -2  -5  168.88   13.80
  18   2  -5  150.58   10.80
  18  -4  -5    5.30    4.10
  18  -4   5   -4.70    3.80
 -18  -4  -5    1.60    5.40
  18  -6  -5   55.99    8.80
  18  -6   5   41.20    8.30
 -18  -6  -5   60.89   10.70
  18  -8  -5   13.40    7.60
 -18  -8  -5   18.00    8.60
  18  -8   5    3.30    6.80
  19  -1  -5   80.39    7.40
 -19   1  -5   75.99    9.40
  19   1  -5   80.39    7.10
 -19  -1  -5   56.79    8.60
  19  -3  -5  391.86   23.60
 -19  -3  -5  407.76   25.90
  19  -5  -5   88.79   10.40
  19  -5   5  112.19   11.60
 -19  -5  -5   93.09   12.50
  19  -7  -5   32.70    8.10
  19  -7   5   38.30    8.60
 -19  -7  -5   18.30    7.70
  19  -9  -5    9.80    7.50
 -19  -9  -5   10.50    8.60
  20   0  -5    0.80    2.80
 -20   0  -5   -5.10    4.10
 -20   2  -5  123.19   12.60
 -20  -2  -5  102.29   12.10
  20  -4  -5    6.20    4.20
 -20  -4  -5   -7.10    5.10
  20  -4   5   -2.20    4.30
  20  -6  -5  120.49   12.90
 -20  -6  -5   95.39   13.10
  20  -6   5  111.19   12.70
  20  -8  -5   10.10    7.70
 -20  -8  -5   10.60    8.30
  20  -8   5   22.70    8.50
 -21   1  -5   33.60    7.40
 -21  -1  -5   47.00    8.00
  21  -3  -5   90.49    9.50
 -21  -3  -5  102.89   11.90
  21  -5  -5    9.60    5.30
 -21  -5  -5   12.60    6.90
  21  -5   5    7.40    5.40
  21  -7  -5   12.00    7.00
 -21  -7  -5    2.20    6.90
  21  -7   5   28.30    8.30
  21  -9  -5   -2.60    6.90
 -21  -9  -5   -0.90    7.60
 -22   0  -5    4.80    5.20
 -22   2  -5   17.20    6.10
 -22  -2  -5   19.50    6.30
  22  -4  -5    9.70    4.70
  22  -4   5   -4.50    4.70
 -22  -4  -5   -0.30    5.30
  22  -6  -5   64.49    9.80
 -22  -6  -5   70.69   11.50
  22  -6   5   66.49   10.40
  22  -8  -5   10.90    7.30
 -22  -8  -5   -0.60    7.60
  22  -8   5   18.70    8.60
 -23   1  -5   33.30    8.00
 -23  -1  -5   47.60    8.00
  23  -3  -5   64.79    8.20
 -23  -3  -5   62.09   10.10
  23  -5  -5   37.80    7.60
  23  -5   5   44.90    8.50
 -23  -5  -5   54.29   10.40
  23  -7  -5   12.60    7.30
 -23  -7  -5   19.70    8.90
  23  -7   5    2.80    6.40
 -24   0  -5   -1.80    4.80
 -24   2  -5   22.90    7.50
 -24  -2  -5   32.00    7.30
  24  -4  -5   18.20    5.80
 -24  -4  -5   18.40    7.60
  24  -4   5   18.90    6.40
  24  -6  -5   25.90    7.40
 -24  -6  -5   30.10    9.20
  24  -6   5   24.30    7.90
  24  -8  -5   -2.60    7.00
  24  -8   5   -5.20    6.80
 -24  -8  -5   -5.70    7.30
 -25   1  -5   61.79   10.00
 -25  -1  -5   61.39    9.50
 -25  -3  -5    5.10    6.00
  25  -5  -5   39.10    7.90
 -25  -5  -5   21.30    7.80
  25  -5   5   35.50    8.50
  25  -7  -5   11.30    6.90
  25  -7   5    1.00    6.90
 -25  -7  -5    3.80    7.60
 -26   0  -5   -0.90    5.10
 -26   2  -5   85.59   11.70
 -26  -2  -5   83.89   11.70
  26  -4  -5   -1.40    4.40
 -26  -4  -5    2.00    6.20
  26  -6  -5   46.70    9.10
  26  -6   5   53.49    9.90
 -26  -6  -5   76.09   12.40
  26  -8  -5   -4.20    6.40
 -26  -8  -5   -3.70    7.50
  26  -8   5    5.50    7.60
 -27   1  -5   37.60    8.30
 -27  -1  -5   43.70    9.10
 -27  -3  -5    8.80    6.10
  27  -5  -5   33.70    7.30
 -27  -5  -5   41.20   10.00
  27  -5   5   42.10    9.00
  27  -7  -5   40.10    9.90
  27  -7   5   71.79   11.90
 -27  -7  -5   43.60   10.80
 -28   0  -5    2.40    5.50
 -28   2  -5   36.30    9.10
 -28  -2  -5   49.40    9.60
  28  -4  -5    2.80    4.80
 -28  -4  -5    5.10    6.40
  28  -6  -5   19.60    7.20
  28  -6   5   10.40    7.30
 -28  -6  -5    1.90    7.10
 -29   1  -5    6.50    6.30
 -29  -1  -5   24.60    7.40
 -29  -3  -5   65.59   11.20
  29  -5  -5   -2.90    4.60
  29  -5   5   -2.80    5.60
 -29  -5  -5   -6.00    6.20
  29  -7  -5    6.70    6.80
 -29  -7  -5    6.50    8.70
  29  -7   5   19.50    8.60
 -30   0  -5    1.00    5.80
 -30   2  -5   -7.10    5.50
 -30  -2  -5   -7.60    5.20
  30  -4  -5   -2.50    4.40
 -30  -4  -5   -3.10    6.30
  30  -6  -5   12.50    7.00
  30  -6   5    3.60    6.70
 -30  -6  -5   13.50    8.20
 -31   1  -5   53.49   10.30
 -31  -1  -5   66.19   11.30
 -31  -3  -5   -6.70    5.50
  31  -5  -5    3.60    5.20
 -31  -5  -5    4.30    7.30
  31  -5   5   -1.00    6.30
  31  -7  -5   30.30    8.70
  31  -7   5   28.90    9.70
 -31  -7  -5   -2.50    7.80
 -32   0  -5   -2.30    6.20
 -32   2  -5   31.40    8.90
 -32  -2  -5   15.10    7.70
  32  -4  -5    4.30    5.20
 -32  -4  -5    1.00    6.70
  32  -6  -5   -2.80    5.90
 -32  -6  -5    1.20    7.60
  32  -6   5   15.60    7.70
 -33   1  -5    4.00    7.00
 -33  -1  -5   -0.70    6.50
 -33  -3  -5   -2.50    6.10
  33  -5  -5    3.30    5.40
 -33  -5  -5   -3.70    6.70
  33  -5   5    0.00    6.70
 -34   0  -5   -3.70    6.20
 -34   2  -5   -1.20    6.20
 -34  -2  -5    5.20    7.10
  34  -4  -5    7.70    6.10
 -34  -4  -5    9.80    7.70
 -35   1  -5   31.70    9.50
 -35  -1  -5   12.60    7.50
 -35  -3  -5    1.70    7.40
  35  -5  -5    1.20    5.70
  35  -5   5   -3.80    6.90
 -35  -5  -5    8.00    8.10
 -36   0  -5    3.00    7.10
 -36   2  -5   20.80    8.60
 -36  -2  -5   11.60    8.40
  36  -4  -5    0.10    5.30
 -36  -4  -5   11.00    8.80
 -37   1  -5   13.70    8.00
 -37  -1  -5   17.90    8.90
 -37  -3  -5    0.90    7.40
 -38   0  -5   -2.00    6.50
 -38   2  -5    3.90    7.90
 -38  -2  -5   -6.10    6.00
 -39   1  -5   15.00    8.50
 -39  -1  -5   16.60    8.70
 -39  -3  -5   39.50   11.40
 -40   0  -5    6.90    8.10
 -40   2  -5   12.20    8.80
 -40  -2  -5   10.50    9.20
   0   0  -6  105.99    7.20
   0  -2  -6   74.29    6.60
   0  -4  -6  113.19   10.20
   0  -6  -6   72.99    9.70
   0  -8  -6   51.19    9.90
   0 -10  -6    8.20    8.00
  -1   1  -6  131.99    8.90
   1  -1  -6  142.59    8.90
  -1  -1  -6  136.79    9.10
   1  -3  -6   11.10    3.70
  -1  -3  -6    6.30    3.60
   1  -5  -6    5.90    4.40
  -1  -5  -6   12.10    5.20
   1  -7  -6   49.70    8.90
  -1  -7  -6   56.99    9.40
   1  -9  -6    3.60    6.40
  -1  -9  -6   -4.10    6.20
   2   0  -6  159.18    9.50
  -2   0  -6  172.68   10.50
   2  -2  -6   78.69    6.60
  -2  -2  -6   81.19    7.30
   2  -4  -6   11.00    4.30
   2  -4   6   19.20    3.30
  -2  -4  -6   16.00    4.90
   2  -6  -6    4.30    5.00
  -2  -6  -6    3.40    5.50
   2  -8  -6   24.40    7.90
  -2  -8  -6    2.10    6.00
   2 -10  -6   -3.30    7.00
  -2 -10  -6   -1.70    7.00
  -3   1  -6   30.00    4.00
   3  -1  -6   22.10    3.10
  -3  -1  -6   29.60    4.30
   3  -3  -6   40.70    5.50
   3  -3   6   46.30    3.80
  -3  -3  -6   44.60    6.30
   3  -5  -6  191.68   14.10
  -3  -5  -6  175.58   14.30
   3  -7  -6   23.80    7.00
  -3  -7  -6    6.10    6.10
   3  -9  -6   31.20    9.10
  -3  -9  -6   36.10    9.20
  -4   0  -6  607.64   32.60
   4  -2  -6   51.69    5.20
  -4  -2  -6   54.29    6.30
   4  -4  -6   86.19    8.40
   4  -4   6   67.09    6.00
  -4  -4  -6   80.09    8.90
   4  -6  -6   25.00    6.20
  -4  -6  -6   25.80    7.10
   4  -8  -6   -1.80    5.90
  -4  -8  -6    0.80    6.10
   4 -10  -6    0.90    7.10
  -4 -10  -6    9.70    7.90
  -5   1  -6   84.69    7.50
   5  -1  -6   91.49    6.10
  -5  -1  -6   98.59    7.90
   5  -3  -6    3.50    2.90
   5  -3   6   -0.50    2.20
   5   3  -6    0.50    2.10
  -5  -3  -6    0.10    3.60
   5  -5  -6   30.60    5.90
  -5  -5  -6   25.30    6.50
   5  -7  -6    0.70    5.00
  -5  -7  -6    3.40    5.60
   5  -9  -6   10.80    7.50
  -5  -9  -6   10.10    7.40
   6   0   6  600.84   31.10
  -6   0  -6  609.94   32.90
   6  -2  -6   23.40    3.40
  -6  -2  -6   19.40    4.60
   6  -2   6   13.60    2.60
   6  -4  -6   34.00    5.70
  -6  -4  -6   32.70    6.40
   6  -6  -6    3.40    4.80
  -6  -6  -6    5.60    5.40
   6  -8  -6   28.20    7.90
  -6  -8  -6    8.10    6.90
   6 -10  -6   42.70   10.50
  -6 -10  -6   48.60   11.30
  -7   1  -6   29.50    4.90
   7  -1  -6   27.50    2.90
   7  -1   6   22.00    3.10
  -7  -1  -6   26.30    4.60
   7  -3  -6  182.28   11.80
   7   3  -6  166.98   10.70
  -7  -3  -6  195.78   13.60
   7  -5  -6   42.10    6.50
  -7  -5  -6   24.90    6.50
   7  -5   6   20.90    5.20
   7  -7  -6   17.80    6.60
  -7  -7  -6   13.20    6.80
   7  -9  -6    0.30    6.40
  -7  -9  -6   -5.60    6.60
  -8   0  -6   -2.20    2.80
   8  -2  -6    6.00    2.40
  -8   2  -6    4.30    3.30
   8   2  -6    2.20    1.60
   8  -2   6   -1.40    1.30
  -8  -2  -6    2.00    3.60
   8  -4  -6    7.60    4.10
  -8  -4  -6   11.30    5.20
   8  -4   6    8.30    3.50
   8  -6  -6    1.20    4.40
  -8  -6  -6    2.00    5.30
   8  -8  -6   33.70    8.50
  -8  -8  -6   19.80    7.80
  -9   1  -6    8.90    3.80
   9  -1  -6    9.30    2.00
  -9  -1  -6    9.80    3.90
   9  -3  -6   40.50    5.20
   9   3  -6   39.60    4.40
  -9  -3  -6   42.60    6.90
   9  -3   6   37.80    5.00
   9  -5  -6   40.10    6.70
  -9  -5  -6   29.80    7.20
   9  -5   6   34.50    6.00
   9  -7  -6    7.50    5.80
  -9  -7  -6   -1.40    5.40
   9  -9  -6    9.50    7.20
  -9  -9  -6    8.30    7.20
 -10   0  -6   27.60    5.10
 -10   2  -6   77.29    8.20
  10  -2  -6   81.59    6.20
  10   2  -6   63.49    5.00
 -10  -2  -6   63.89    7.90
  10  -2   6   72.09    6.50
  10  -4  -6  178.78   13.40
  10  -4   6  195.68   13.30
 -10  -4  -6  213.78   15.80
  10  -6  -6   67.49    9.10
 -10  -6  -6   61.89   10.10
  10  -8  -6    0.50    6.40
 -10  -8  -6    5.30    6.70
  11  -1  -6    4.00    2.00
 -11   1  -6   -0.50    3.40
 -11  -1  -6    6.00    4.10
  11  -3  -6  178.88   12.00
  11   3  -6  172.48   10.90
 -11  -3  -6  171.08   14.00
  11  -3   6  178.78   12.00
  11  -5  -6   25.50    6.10
  11  -5   6   46.00    6.70
 -11  -5  -6   42.70    8.10
  11  -7  -6   26.70    7.20
 -11  -7  -6   12.80    7.00
  11  -9  -6   17.00    8.30
 -11  -9  -6   34.80    9.70
  12   0  -6   40.10    3.40
 -12   0  -6   42.50    6.50
  12  -2  -6  340.67   19.20
 -12   2  -6  357.66   21.50
  12   2  -6  341.27   18.50
  12  -2   6  331.67   19.90
 -12  -2  -6  343.67   21.70
  12  -4  -6  606.84   33.30
  12  -4   6  579.84   33.10
 -12  -4  -6  595.24   35.10
  12  -6  -6    4.60    5.20
 -12  -6  -6   20.70    7.10
  12  -8  -6   24.30    7.70
 -12  -8  -6   36.00    9.60
  13  -1  -6  177.58   10.80
 -13   1  -6  181.18   13.90
  13  -1  -6  178.98   10.80
 -13  -1  -6  198.38   14.10
  13   1  -6  183.98   10.30
  13  -3  -6   -0.60    3.20
 -13  -3  -6   -2.40    4.40
  13  -3   6   -1.10    3.60
  13  -5  -6   10.50    4.70
  13  -5   6   14.60    5.20
 -13  -5  -6   13.60    6.40
  13  -7  -6   -3.60    4.80
 -13  -7  -6    9.90    6.80
  13  -9  -6   43.10   10.30
 -13  -9  -6   40.40   10.70
 -14   0  -6  113.89   11.30
  14   0  -6  135.69    8.10
 -14   2  -6    3.20    4.30
  14  -2  -6   -3.10    2.50
 -14  -2  -6   -3.10    4.20
  14   2  -6    0.60    2.20
  14  -2   6    0.60    3.40
  14  -4  -6  491.75   29.00
 -14  -4  -6  528.65   31.30
  14  -4   6  511.05   29.40
  14  -6  -6   40.80    7.50
 -14  -6  -6   18.70    7.40
  14  -8  -6   25.40    8.00
 -14  -8  -6   11.30    7.70
  15  -1  -6  299.87   17.30
  15  -1  -6  305.57   17.20
 -15   1  -6  307.37   20.30
 -15  -1  -6  298.07   20.20
  15   1  -6  319.57   16.90
  15  -3  -6   -0.10    3.30
 -15  -3  -6    5.60    5.30
  15  -3   6    1.30    3.70
  15  -5  -6   60.59    8.20
 -15  -5  -6   40.30    8.90
  15  -5   6   72.59    8.90
  15  -7  -6   65.49    9.60
 -15  -7  -6   50.99   10.60
  15  -9  -6    6.00    7.40
 -15  -9  -6   11.90    8.10
  16   0  -6   89.09    6.50
 -16   0  -6   75.99    9.40
 -16   2  -6  104.09   11.10
  16  -2  -6  102.79    8.30
 -16  -2  -6  100.09   11.00
  16  -4  -6  119.09   10.90
  16  -4   6  121.19   11.30
 -16  -4  -6  110.89   12.70
  16  -6  -6   10.10    6.00
 -16  -6  -6   13.20    7.50
  16  -8  -6   21.80    7.90
 -16  -8  -6    4.20    7.80
 -17   1  -6   22.30    6.40
  17   1  -6   22.30    4.30
 -17  -1  -6   23.20    6.30
  17  -3  -6   95.39    8.80
 -17  -3  -6  101.09   11.10
  17  -3   6   80.69    9.20
  17  -5  -6   25.10    6.40
 -17  -5  -6   44.50    8.80
  17  -5   6   29.00    6.60
  17  -7  -6   66.69   10.10
 -17  -7  -6   70.09   11.50
  17  -9  -6    2.30    7.00
 -17  -9  -6   -0.20    7.40
 -18   0  -6   10.00    5.40
 -18   2  -6   65.39    9.00
  18  -2  -6   60.99    6.40
 -18  -2  -6   35.50    7.70
  18  -4  -6   31.50    6.10
  18  -4   6   31.90    6.40
 -18  -4  -6   29.70    8.00
  18  -6  -6   37.50    7.50
 -18  -6  -6   50.79   10.10
  18  -8  -6    6.10    6.40
 -18  -8  -6    5.10    7.30
 -19   1  -6   66.49    9.30
 -19  -1  -6   58.89    8.80
  19  -3  -6  168.68   12.60
  19  -3   6  180.48   14.00
 -19  -3  -6  162.88   14.90
  19  -5  -6    7.20    5.00
 -19  -5  -6   -1.10    5.80
  19  -5   6   -2.50    4.50
  19  -7  -6   15.40    6.90
 -19  -7  -6   10.60    7.80
 -20   0  -6  107.29   11.80
  20  -2  -6  143.19   10.60
 -20   2  -6  124.69   13.20
 -20  -2  -6  141.49   13.90
  20  -4  -6    3.00    4.10
 -20  -4  -6    5.00    5.70
  20  -4   6    5.80    4.40
  20  -6  -6   26.90    7.40
 -20  -6  -6    6.20    6.90
  20  -8  -6    7.20    6.80
 -20  -8  -6   19.80    8.50
 -21   1  -6    0.40    4.90
 -21  -1  -6   -3.90    4.50
  21  -3  -6   73.39    7.90
 -21  -3  -6   50.99    9.20
  21  -5  -6   19.80    6.40
 -21  -5  -6   13.60    7.40
  21  -5   6   23.90    7.20
  21  -7  -6   39.80    8.60
 -21  -7  -6   38.50   10.30
 -22   0  -6  124.79   13.20
 -22   2  -6   64.39    9.90
 -22  -2  -6   45.00    8.60
  22  -4  -6   14.80    5.20
  22  -4   6    6.20    5.20
 -22  -4  -6    7.90    6.30
  22  -6  -6   44.50    8.50
 -22  -6  -6   48.60   10.80
  22  -8  -6   26.70    8.90
 -22  -8  -6   18.10    9.20
 -23   1  -6    9.10    5.90
 -23  -1  -6    1.00    5.30
  23  -3  -6   12.80    4.70
 -23  -3  -6    8.50    6.20
  23  -5  -6   29.20    6.70
  23  -5   6   18.90    6.80
 -23  -5  -6   24.10    8.10
  23  -7  -6   11.70    6.50
 -23  -7  -6    4.20    7.60
 -24   0  -6   46.70    8.70
 -24   2  -6   27.90    7.90
 -24  -2  -6   29.40    7.90
  24  -4  -6   29.10    6.80
  24  -4   6   42.90    8.10
 -24  -4  -6   32.50    8.90
  24  -6  -6   12.50    6.50
 -24  -6  -6    4.30    7.00
 -25   1  -6    5.60    5.80
 -25  -1  -6    4.40    6.30
  25  -3  -6   84.29    9.40
 -25  -3  -6   77.19   11.70
  25  -5  -6   47.50    8.40
  25  -5   6   51.19    9.40
 -25  -5  -6   43.00    9.70
  25  -7  -6   -3.40    5.70
 -25  -7  -6   -9.90    6.90
 -26   0  -6   16.70    7.20
 -26   2  -6    1.20    5.70
 -26  -2  -6    4.40    6.30
  26  -4  -6   11.00    5.00
  26  -4   6    0.70    5.70
 -26  -4  -6    0.70    6.70
  26  -6  -6   -0.10    5.70
 -26  -6  -6   -1.30    6.70
 -27   1  -6    4.60    6.10
 -27  -1  -6    7.90    6.50
  27  -3  -6   30.00    6.40
 -27  -3  -6   32.20    8.40
  27  -5  -6   -3.50    4.80
 -27  -5  -6    6.40    6.70
  27  -5   6   11.40    8.30
  27  -7  -6   13.30    7.20
 -27  -7  -6   19.70    9.50
 -28   0  -6   -0.50    5.60
 -28   2  -6   29.50    8.20
 -28  -2  -6   32.70    8.70
  28  -4  -6    8.80    5.10
  28  -4   6   19.70    7.90
 -28  -4  -6   26.90    8.80
  28  -6  -6    3.90    5.70
 -28  -6  -6   -2.30    6.90
 -29   1  -6   14.40    6.90
 -29  -1  -6    5.90    6.50
  29  -3  -6   24.30    6.40
 -29  -3  -6   21.60    7.80
  29  -5  -6   12.00    6.20
 -29  -5  -6   -0.80    6.60
 -30   0  -6   -6.90    5.30
 -30   2  -6    2.50    6.20
 -30  -2  -6   -7.10    5.50
  30  -4  -6   20.80    6.20
 -30  -4  -6   22.70    8.20
  30  -4   6   11.00    7.50
  30  -6  -6    6.60    6.30
 -30  -6  -6   -1.80    7.90
 -31   1  -6    2.30    6.30
 -31  -1  -6    2.20    6.30
  31  -3  -6    3.90    4.60
 -31  -3  -6   12.10    7.70
  31  -5  -6    3.40    5.90
 -31  -5  -6    2.30    7.00
 -32   0  -6   -1.60    6.10
 -32   2  -6    8.10    7.10
 -32  -2  -6    4.10    7.00
  32  -4  -6    5.80    5.10
 -32  -4  -6    3.10    7.40
  32  -4   6   -0.40    7.00
 -33   1  -6   -2.10    6.60
 -33  -1  -6   -0.60    6.10
 -33  -3  -6   -3.00    6.50
  33  -5  -6   24.00    7.70
 -33  -5  -6   31.90   10.30
 -34   0  -6   -7.50    6.00
 -34   2  -6    4.00    7.30
 -34  -2  -6   11.20    7.60
  34  -4  -6   -1.20    5.40
 -34  -4  -6   11.70    8.30
 -35   1  -6    0.80    7.10
 -35  -1  -6   11.60    7.60
 -35  -3  -6   -0.60    7.20
 -36   0  -6    4.50    7.60
 -36   2  -6   -1.00    7.20
 -36  -2  -6    9.40    7.70
 -37   1  -6    8.00    7.60
 -37  -1  -6    1.50    7.00
 -38   0  -6   -1.60    6.70
   0   0  -7    2.30    2.20
   0  -2  -7   24.10    4.50
   0  -4  -7   50.19    7.10
   0  -6  -7   28.10    6.80
   0  -8  -7   18.10    7.60
   1  -1  -7   29.00    4.10
  -1   1  -7   31.80    4.20
  -1  -1  -7   38.30    4.70
   1  -3  -7   24.10    4.80
  -1  -3  -7   19.40    5.00
   1  -5  -7   -0.40    4.30
  -1  -5  -7    2.20    4.10
   1  -7  -7   12.00    6.50
  -1  -7  -7    9.70    5.90
   1  -9  -7   15.50    7.80
  -1  -9  -7   22.50    8.40
   2   0  -7   -0.80    1.80
  -2   0  -7    0.10    2.50
   2  -2  -7   15.80    3.80
  -2  -2  -7   16.90    4.20
   2  -4  -7   29.60    5.60
  -2  -4  -7   27.00    5.80
   2  -6  -7    0.10    4.60
  -2  -6  -7   -2.60    4.90
   2  -8  -7   -4.10    5.40
  -2  -8  -7    3.50    6.30
   3  -1  -7   28.80    3.60
  -3   1  -7   23.80    4.10
  -3  -1  -7   30.20    4.60
   3  -3  -7   44.10    5.70
  -3  -3  -7   40.90    6.40
   3  -5  -7    1.20    4.10
  -3  -5  -7    5.30    4.80
   3  -7  -7   10.40    5.80
  -3  -7  -7   18.60    6.70
   3  -9  -7   12.80    7.40
  -3  -9  -7    7.80    7.20
  -4   0  -7    0.90    2.80
   4  -2  -7  106.79    8.00
  -4  -2  -7  109.19    9.40
   4  -4  -7    0.40    3.40
  -4  -4  -7    2.40    4.60
   4  -6  -7   25.90    6.60
  -4  -6  -7   20.70    6.60
   4  -8  -7    0.90    5.70
  -4  -8  -7    5.20    6.30
   5  -1  -7   89.19    6.30
  -5   1  -7   99.29    8.20
  -5  -1  -7   92.99    8.30
   5  -3  -7   28.30    4.70
  -5  -3  -7   28.00    5.80
   5  -5  -7    6.50    4.40
  -5  -5  -7   13.20    5.80
   5  -7  -7   37.60    7.90
  -5  -7  -7   33.80    8.30
   5  -9  -7   -3.40    6.00
  -5  -9  -7    7.50    7.40
  -6   0  -7   -1.10    3.00
   6  -2  -7   32.20    4.20
  -6  -2  -7   23.60    5.20
   6  -4  -7   30.40    5.70
  -6  -4  -7   37.20    6.90
   6  -6  -7   23.90    6.20
  -6  -6  -7   19.00    6.80
   6  -8  -7    5.00    6.20
  -6  -8  -7    7.60    6.80
   7  -1  -7   17.30    2.60
  -7   1  -7   19.80    4.60
  -7  -1  -7   12.60    4.50
   7  -3  -7  131.59    9.90
  -7  -3  -7  137.89   11.80
   7  -5  -7   90.69    9.60
  -7  -5  -7   85.59   10.50
   7  -7  -7    6.60    5.30
  -7  -7  -7   -7.10    5.50
   7  -9  -7    3.70    7.00
  -7  -9  -7    1.60    6.20
  -8   0  -7    5.70    3.90
   8  -2  -7   16.00    3.30
  -8  -2  -7   22.00    5.10
   8  -4  -7    6.40    3.90
  -8  -4  -7    6.20    5.20
   8  -6  -7   -0.40    4.50
  -8  -6  -7   -7.40    5.00
   8  -8  -7    2.70    6.00
  -8  -8  -7   -1.10    6.50
  -9   1  -7  110.69    9.90
  -9  -1  -7  106.99   10.20
   9  -3  -7   40.50    5.50
  -9  -3  -7   51.69    7.70
   9  -5  -7   22.70    5.70
  -9  -5  -7   17.60    6.50
   9  -7  -7   17.30    6.10
  -9  -7  -7    4.50    6.30
   9  -9  -7    8.60    7.20
  -9  -9  -7   -2.70    6.60
 -10   0  -7   -1.80    3.50
 -10   2  -7    7.70    4.50
  10  -2  -7   14.80    3.20
 -10  -2  -7   12.50    4.90
  10  -4  -7   15.40    4.50
 -10  -4  -7   11.90    5.70
  10  -6  -7    3.90    5.30
 -10  -6  -7    5.60    5.90
  10  -8  -7    9.70    6.20
 -10  -8  -7   -2.90    6.20
  11  -1  -7   48.70    4.10
 -11   1  -7   48.80    7.20
  11  -1  -7   50.79    4.20
 -11  -1  -7   41.70    7.00
  11  -3  -7   45.20    5.50
 -11  -3  -7   44.00    7.50
  11  -5  -7   61.29    8.10
 -11  -5  -7   79.39   10.80
  11  -7  -7   -0.60    5.30
 -11  -7  -7    7.80    6.50
 -12   0  -7    0.20    3.90
  12  -2  -7    1.30    2.40
 -12   2  -7    2.80    4.20
 -12  -2  -7    9.10    4.90
  12  -4  -7   23.90    5.00
 -12  -4  -7   14.60    6.10
  12  -6  -7   -6.10    4.10
 -12  -6  -7   -1.50    5.60
  12  -8  -7   11.50    6.70
 -12  -8  -7   -2.60    6.40
  13  -1  -7   64.19    5.00
 -13   1  -7   59.99    8.00
 -13  -1  -7   64.19    8.40
  13  -3  -7   41.70    5.50
 -13  -3  -7   37.40    7.40
  13  -5  -7   46.60    7.00
 -13  -5  -7   28.30    7.80
  13  -7  -7    2.10    5.50
 -13  -7  -7   11.20    7.60
 -14   0  -7    4.00    4.50
 -14   2  -7   18.70    5.70
  14  -2  -7   19.30    3.70
 -14  -2  -7   33.40    7.00
  14  -4  -7    8.30    4.00
 -14  -4  -7   24.10    7.00
  14  -6  -7    8.40    5.30
 -14  -6  -7    7.70    7.00
  14  -8  -7   17.20    7.10
 -14  -8  -7    0.00    7.20
 -15   1  -7   41.20    7.40
  15  -1  -7   47.30    4.50
 -15  -1  -7   41.10    7.40
  15  -3  -7   72.19    7.30
 -15  -3  -7   79.29   10.10
  15  -5  -7    9.00    4.80
 -15  -5  -7   16.20    6.90
  15  -7  -7   24.10    7.30
 -15  -7  -7   16.80    7.80
 -16   0  -7   -1.00    4.40
  16  -2  -7   53.69    5.70
 -16   2  -7   46.80    8.00
 -16  -2  -7   54.49    8.60
  16  -4  -7    1.30    3.80
 -16  -4  -7    4.80    6.00
  16  -6  -7   19.10    5.90
 -16  -6  -7   12.20    7.40
  16  -8  -7   23.10    7.90
 -16  -8  -7   14.40    8.50
 -17   1  -7   23.60    6.30
  17  -1  -7   10.00    2.90
 -17  -1  -7    9.20    5.40
  17  -3  -7   79.99    7.70
 -17  -3  -7   50.69    9.30
  17  -5  -7    4.00    4.40
 -17  -5  -7    6.20    6.60
  17  -7  -7   15.30    6.40
 -17  -7  -7   21.60    8.60
 -18   0  -7   -0.70    4.80
  18  -2  -7    3.60    2.90
 -18   2  -7   -1.60    4.70
 -18  -2  -7    1.10    5.00
  18  -4  -7    1.40    3.90
 -18  -4  -7   20.20    6.80
  18  -6  -7    7.00    5.20
 -18  -6  -7   27.60    8.60
  18  -8  -7    8.00    6.50
 -18  -8  -7    7.20    8.20
 -19   1  -7    8.70    5.60
  19  -1  -7    8.40    3.10
 -19  -1  -7    5.20    5.30
  19  -3  -7    6.30    4.00
 -19  -3  -7   12.30    6.50
  19  -5  -7    6.70    4.80
 -19  -5  -7   18.70    7.90
  19  -7  -7   14.60    6.50
 -19  -7  -7    3.90    7.50
 -20   0  -7   -6.10    4.90
 -20   2  -7   43.60    8.60
  20  -2  -7   54.49    6.40
 -20  -2  -7   46.10    8.80
  20  -4  -7    9.60    4.80
 -20  -4  -7   23.20    7.70
  20  -6  -7   15.30    6.20
 -20  -6  -7   20.80    8.60
  21  -1  -7   71.49    6.80
 -21   1  -7   48.90    9.10
 -21  -1  -7   88.49   11.20
  21  -3  -7   10.00    4.00
 -21  -3  -7    2.90    6.10
  21  -5  -7    2.50    4.70
 -21  -5  -7   -0.30    6.60
  21  -7  -7   13.40    6.60
 -21  -7  -7   -0.30    7.60
 -22   0  -7   -1.90    4.70
 -22   2  -7   53.79    9.60
  22  -2  -7   57.09    6.70
 -22  -2  -7   65.39   10.20
  22  -4  -7    8.70    5.00
 -22  -4  -7    1.10    6.00
  22  -6  -7   40.90    8.30
 -22  -6  -7   34.30    9.70
 -23   1  -7   48.30    9.20
 -23  -1  -7   52.59    9.30
  23  -3  -7    5.60    4.10
 -23  -3  -7    1.10    6.00
  23  -5  -7   -0.90    4.60
 -23  -5  -7   -0.20    6.50
  23  -7  -7  -11.70    5.00
 -23  -7  -7    4.70    7.80
 -24   0  -7   -0.50    5.30
  24  -2  -7   62.99    7.30
 -24   2  -7   62.69   10.40
 -24  -2  -7   50.59    9.60
  24  -4  -7    2.30    4.20
 -24  -4  -7    1.30    6.70
  24  -6  -7   18.10    6.90
 -24  -6  -7   28.70    9.60
 -25   1  -7   34.70    8.50
 -25  -1  -7   42.80    9.00
  25  -3  -7    0.00    4.00
 -25  -3  -7   -1.50    6.00
  25  -5  -7   13.10    6.00
 -25  -5  -7   17.90    8.40
 -26   0  -7    2.90    6.00
 -26   2  -7   13.90    7.00
  26  -2  -7    5.70    4.10
 -26  -2  -7    3.10    6.30
  26  -4  -7    7.90    4.90
 -26  -4  -7   -5.30    5.70
  26  -6  -7   12.70    6.80
 -26  -6  -7   17.00    8.50
 -27   1  -7   13.50    6.80
 -27  -1  -7    8.80    7.30
  27  -3  -7   16.70    5.20
 -27  -3  -7   23.30    8.40
  27  -5  -7   -6.70    4.90
 -27  -5  -7   -3.50    6.80
 -28   0  -7   -2.60    6.00
 -28   2  -7   10.90    7.00
  28  -2  -7    8.90    4.60
 -28  -2  -7   -4.30    5.80
  28  -4  -7    3.10    4.90
 -28  -4  -7    3.00    7.10
 -29   1  -7    4.80    7.40
 -29  -1  -7   14.90    7.30
  29  -3  -7    8.90    5.20
 -29  -3  -7    3.90    6.80
  29  -5  -7   37.30    7.80
 -29  -5  -7   13.70    8.90
 -30   0  -7   -4.80    5.50
 -30   2  -7    5.00    6.90
  30  -2  -7    5.60    4.30
 -30  -2  -7    1.80    6.40
  30  -4  -7   -3.80    4.80
 -30  -4  -7    1.40    7.10
 -31   1  -7   -7.70    6.30
 -31  -1  -7    5.40    6.80
  31  -3  -7   -0.60    4.50
 -31  -3  -7    7.10    7.00
 -32   0  -7    5.30    7.10
 -32   2  -7   -3.30    6.40
 -32  -2  -7    3.00    6.50
 -33   1  -7    9.70    7.60
 -33  -1  -7   12.20    7.80
  33  -3  -7   10.40    5.30
 -33  -3  -7    6.60    7.60
 -34   0  -7   -4.10    6.80
 -34   2  -7    2.80    7.10
 -34  -2  -7    2.00    7.30
   0   0  -8  201.78   12.50
   0  -2  -8   59.19    6.60
   0  -4  -8   10.00    4.90
   0  -6  -8   15.40    6.20
   0  -8  -8   10.20    6.80
   1  -1  -8   49.70    5.40
  -1  -1  -8   48.80    5.80
   1  -3  -8    5.90    3.90
  -1  -3  -8    9.90    4.30
   1  -5  -8    8.90    4.90
  -1  -5  -8   15.00    5.60
   1  -7  -8    3.80    5.60
  -1  -7  -8    9.10    6.20
   2   0  -8   18.70    3.10
  -2   0  -8   18.20    3.90
   2  -2  -8   50.79    5.80
  -2  -2  -8   44.30    6.40
   2  -4  -8   23.60    5.40
  -2  -4  -8   16.00    5.40
   2  -6  -8   21.20    6.40
  -2  -6  -8   17.10    6.50
   2  -8  -8    7.30    6.60
  -2  -8  -8    3.80    6.20
   3  -1  -8   17.10    3.40
  -3   1  -8   17.00    3.80
  -3  -1  -8   15.40    4.20
   3  -3  -8   42.90    6.20
  -3  -3  -8   45.00    6.80
   3  -5  -8   13.30    5.50
  -3  -5  -8   19.00    6.30
   3  -7  -8    6.40    5.70
  -3  -7  -8   10.00    6.20
  -4   0  -8   67.79    7.20
   4  -2  -8    7.60    3.20
  -4  -2  -8    6.90    4.10
   4  -4  -8    6.20    4.20
  -4  -4  -8   11.80    5.20
   4  -6  -8   -0.20    4.90
  -4  -6  -8    3.70    5.40
   4  -8  -8    9.90    6.40
  -4  -8  -8    3.40    5.70
   5  -1  -8    0.70    2.00
  -5   1  -8    2.60    3.30
  -5  -1  -8   -2.00    3.40
   5  -3  -8   31.50    5.40
  -5  -3  -8   22.80    5.50
   5  -5  -8   12.20    4.80
  -5  -5  -8   11.90    5.90
   5  -7  -8   20.70    6.60
  -5  -7  -8   11.40    6.90
  -6   0  -8   15.80    4.30
   6  -2  -8   26.60    4.00
  -6  -2  -8   24.50    5.50
   6  -4  -8   72.69    7.90
  -6  -4  -8   64.39    8.90
   6  -6  -8    6.80    4.80
  -6  -6  -8    3.10    5.80
   6  -8  -8    8.80    6.10
  -6  -8  -8   14.40    7.70
  -7   1  -8   -0.70    3.20
  -7  -1  -8   -1.80    3.60
   7  -3  -8   86.29    8.00
  -7  -3  -8   74.79    9.30
   7  -5  -8   28.10    6.10
  -7  -5  -8   35.90    7.90
   7  -7  -8   -0.10    4.90
  -7  -7  -8    3.10    5.90
  -8   0  -8   55.89    7.20
   8  -2  -8   49.30    5.00
  -8  -2  -8   41.80    6.80
   8  -4  -8   87.69    9.00
  -8  -4  -8  101.49   11.40
   8  -6  -8    8.10    5.10
  -8  -6  -8    1.90    5.40
  -9   1  -8   -4.70    3.60
  -9  -1  -8    3.90    4.20
   9  -3  -8    2.20    3.10
  -9  -3  -8    7.50    5.30
   9  -5  -8   15.50    5.20
  -9  -5  -8    7.20    5.90
   9  -7  -8    7.50    5.70
  -9  -7  -8    1.70    6.20
 -10   0  -8   27.40    5.70
  10  -2  -8   12.60    3.10
 -10  -2  -8   11.40    5.30
  10  -4  -8  111.79    9.80
 -10  -4  -8  105.29   12.00
  10  -6  -8   10.60    5.30
 -10  -6  -8    0.70    5.40
 -11   1  -8   -2.80    3.70
 -11  -1  -8    0.80    4.00
  11  -3  -8   -2.40    2.90
 -11  -3  -8    3.30    4.90
  11  -5  -8    7.30    4.50
 -11  -5  -8   14.10    6.50
  11  -7  -8    6.90    5.60
 -11  -7  -8    1.20    6.70
 -12   0  -8   -2.80    3.80
  12  -2  -8    2.40    2.50
 -12  -2  -8    2.50    4.90
  12  -4  -8   52.89    6.80
 -12  -4  -8   57.49    9.50
  12  -6  -8   20.90    5.90
 -12  -6  -8   14.00    7.20
 -13   1  -8   11.50    5.20
 -13  -1  -8   14.80    5.70
  13  -3  -8   17.40    4.20
 -13  -3  -8    3.80    5.20
  13  -5  -8    3.10    4.30
 -13  -5  -8    2.60    6.20
  13  -7  -8   -1.50    4.90
 -13  -7  -8   19.90    8.00
 -14   0  -8   10.20    5.60
 -14   2  -8   55.29    8.60
  14  -2  -8   63.49    5.80
 -14  -2  -8   68.99    9.70
  14  -4  -8   18.40    4.60
 -14  -4  -8   15.90    6.70
  14  -6  -8   10.80    5.70
 -14  -6  -8   14.20    7.20
 -15   1  -8   20.20    6.40
 -15  -1  -8   28.30    6.80
  15  -3  -8   12.00    3.80
 -15  -3  -8    6.60    5.90
  15  -5  -8   10.10    4.90
 -15  -5  -8    7.80    6.80
  15  -7  -8    5.30    5.50
 -15  -7  -8   -3.70    6.90
 -16   0  -8   92.19   10.90
 -16   2  -8    1.70    4.70
  16  -2  -8   -3.60    2.40
 -16  -2  -8   -4.10    4.70
  16  -4  -8   -3.50    3.40
 -16  -4  -8   -0.50    5.60
  16  -6  -8    4.50    5.10
 -16  -6  -8    0.40    6.60
 -17   1  -8   17.60    6.50
  17  -1  -8    7.50    2.60
 -17  -1  -8    5.40    5.60
  17  -3  -8   17.10    4.10
 -17  -3  -8   12.10    6.90
  17  -5  -8   17.00    5.50
 -17  -5  -8   18.20    7.80
 -18   0  -8   54.89    9.10
 -18   2  -8   -3.70    5.00
  18  -2  -8    5.60    3.10
 -18  -2  -8    2.40    5.70
  18  -4  -8    4.80    4.00
 -18  -4  -8    6.50    6.50
  18  -6  -8    7.00    5.20
 -18  -6  -8   -1.70    6.20
 -19   1  -8   21.50    6.90
  19  -1  -8   22.70    3.80
 -19  -1  -8   24.80    7.10
  19  -3  -8   -0.30    3.20
 -19  -3  -8   -2.40    5.30
  19  -5  -8    1.70    4.40
 -19  -5  -8    5.50    6.80
 -20   0  -8   71.89   10.50
 -20   2  -8    6.30    6.10
  20  -2  -8    1.20    3.00
 -20  -2  -8    1.70    5.50
  20  -4  -8    3.10    4.20
 -20  -4  -8    2.80    6.30
  20  -6  -8    0.20    5.10
 -20  -6  -8    4.10    7.10
 -21   1  -8   31.20    8.10
  21  -1  -8   34.60    4.60
 -21  -1  -8   44.50    9.00
  21  -3  -8   10.80    4.10
 -21  -3  -8   18.70    7.40
  21  -5  -8   -4.90    4.00
 -21  -5  -8   10.50    7.60
 -22   0  -8   15.30    6.70
  22  -2  -8   28.00    5.10
 -22   2  -8   30.50    8.10
 -22  -2  -8   19.30    7.10
  22  -4  -8    7.60    4.60
 -22  -4  -8    0.40    6.30
 -23   1  -8    9.70    6.90
  23  -1  -8    7.20    3.60
 -23  -1  -8   21.10    7.20
  23  -3  -8    9.80    4.30
 -23  -3  -8    6.10    6.50
  23  -5  -8    3.60    4.90
 -23  -5  -8   -3.50    6.70
 -24   0  -8    5.40    6.40
 -24   2  -8    4.20    6.40
  24  -2  -8   -1.30    3.30
 -24  -2  -8    8.40    6.40
  24  -4  -8    3.50    4.60
 -24  -4  -8    3.20    7.40
  25  -1  -8    4.20    3.60
 -25   1  -8    4.30    6.70
 -25  -1  -8   -3.60    5.80
  25  -3  -8    4.20    4.30
 -25  -3  -8   -3.50    6.10
 -26   0  -8   27.30    8.60
 -26   2  -8   26.70    8.40
  26  -2  -8   19.50    5.20
 -26  -2  -8   39.40    9.00
  26  -4  -8   12.70    5.50
 -26  -4  -8    7.20    7.70
  27  -1  -8   -3.00    3.40
 -27   1  -8    5.60    7.10
 -27  -1  -8    6.40    6.20
  27  -3  -8    5.00    4.50
 -27  -3  -8    7.10    6.90
 -28   0  -8   -1.70    6.50
 -28   2  -8   -6.10    6.10
  28  -2  -8    5.40    4.10
 -28  -2  -8    5.90    6.90
 -29   1  -8    3.90    7.00
  29  -1  -8    8.20    4.20
 -29  -1  -8   -2.80    6.20
 -30   0  -8   -6.70    5.80
 -30   2  -8    7.90    7.50
  30  -2  -8   13.30    4.80
 -30  -2  -8   16.00    8.60
   0   0  -9   -2.50    2.60
   0  -2  -9   30.20    5.20
   0  -4  -9    4.60    4.50
   0  -6  -9   33.00    7.70
   1  -1  -9   -2.10    2.70
  -1  -1  -9    1.10    3.00
   1  -3  -9   33.00    5.70
  -1  -3  -9   43.00    6.60
   1  -5  -9    4.90    5.20
  -1  -5  -9   15.80    5.90
  -2   0  -9    2.30    3.00
   2  -2  -9   22.80    4.40
  -2  -2  -9   24.00    5.00
   2  -4  -9    2.40    4.00
  -2  -4  -9    6.00    4.70
   2  -6  -9    3.50    5.40
  -2  -6  -9    3.00    5.60
   3  -1  -9    3.00    2.60
  -3  -1  -9   10.20    3.80
   3  -3  -9   81.59    8.40
  -3  -3  -9   91.19    9.60
   3  -5  -9   28.40    6.30
  -3  -5  -9   23.30    6.80
  -4   0  -9    0.30    3.30
   4  -2  -9   13.90    3.90
  -4  -2  -9   22.00    5.40
   4  -4  -9    3.70    4.20
  -4  -4  -9    1.90    4.70
   4  -6  -9   -0.80    4.90
  -4  -6  -9    3.20    5.30
  -5  -1  -9   12.50    4.50
   5  -3  -9    2.30    3.60
  -5  -3  -9    4.80    4.70
   5  -5  -9   14.30    5.40
  -5  -5  -9    9.60    5.90
  -6   0  -9    1.30    3.80
   6  -2  -9    8.30    3.40
  -6  -2  -9    7.90    4.50
   6  -4  -9   -1.40    3.50
  -6  -4  -9    2.20    4.60
   6  -6  -9    7.10    5.30
  -6  -6  -9    9.00    6.10
  -7   1  -9    9.80    4.30
  -7  -1  -9    3.50    4.10
   7  -3  -9   11.90    4.00
  -7  -3  -9   13.70    5.40
   7  -5  -9   18.40    5.30
  -7  -5  -9   12.30    6.10
  -8   0  -9    1.00    4.00
  -8  -2  -9    9.40    4.90
   8  -4  -9   -1.20    3.50
  -8  -4  -9    2.90    5.00
   8  -6  -9    0.20    4.40
  -8  -6  -9    2.50    6.10
  -9   1  -9   18.10    5.50
  -9  -1  -9   16.00    5.00
   9  -3  -9   -1.80    3.00
  -9  -3  -9    6.60    5.00
   9  -5  -9   -4.80    3.70
  -9  -5  -9    3.40    5.70
 -10   0  -9    1.20    4.10
 -10  -2  -9    8.50    5.50
  10  -4  -9    6.10    3.80
 -10  -4  -9   -5.80    4.70
  10  -6  -9   -1.70    4.60
 -10  -6  -9   -2.30    5.40
 -11   1  -9   18.20    5.70
 -11  -1  -9   18.30    5.70
  11  -3  -9    4.40    3.90
 -11  -3  -9    0.10    4.70
  11  -5  -9    3.90    4.40
 -11  -5  -9    6.50    6.10
 -12   0  -9    1.30    4.80
 -12  -2  -9    4.00    4.90
  12  -4  -9    8.70    3.80
 -12  -4  -9   10.60    5.90
  12  -6  -9   -2.30    4.50
 -12  -6  -9   -1.20    6.10
 -13   1  -9    8.70    5.20
 -13  -1  -9    1.50    4.60
 -13  -3  -9    5.20    6.00
  13  -5  -9    0.40    4.20
 -13  -5  -9    7.30    6.30
 -14   0  -9    8.10    5.30
 -14  -2  -9    0.60    5.00
  14  -4  -9    6.70    4.10
 -14  -4  -9    5.20    5.80
 -15   1  -9    6.30    5.10
 -15  -1  -9    3.20    5.20
 -15  -3  -9    7.70    6.40
  15  -5  -9    2.10    4.30
 -15  -5  -9   -3.50    6.30
 -16   0  -9    0.40    5.00
 -16  -2  -9    6.50    6.10
  16  -4  -9    5.20    4.00
 -16  -4  -9    7.30    6.30
 -17   1  -9    2.40    5.20
 -17  -1  -9    1.80    5.30
 -17  -3  -9    6.40    6.10
  17  -5  -9   11.20    5.00
 -17  -5  -9   -1.80    6.00
 -18   0  -9   -3.50    5.10
 -18  -2  -9   -3.80    5.20
 -18  -4  -9    6.30    6.90
 -19   1  -9    2.50    5.30
 -19  -1  -9    2.30    5.60
 -19  -3  -9    6.70    6.40
 -20   0  -9    1.20    5.50
 -20  -2  -9    8.40    6.50
 -20  -4  -9   13.10    7.50
 -21   1  -9   13.80    6.50
 -21  -1  -9    4.20    6.00
 -21  -3  -9    4.90    6.40
 -22   0  -9   -3.40    5.70
 -22  -2  -9    9.50    6.80
 -23   1  -9   24.10    8.00
 -23  -1  -9   10.60    6.80
 -23  -3  -9   -1.80    5.70
 -24   0  -9    2.70    6.30
 -24  -2  -9    9.90    6.80
 -25   1  -9    8.50    7.10
 -25  -1  -9   31.90    8.60
   0  -4 -10   18.60    5.70
   1  -3 -10   24.10    6.90
  -1  -3 -10   22.40    5.60
  -2  -2 -10   10.20    4.70
   2  -4 -10   11.60    5.10
  -2  -4 -10    7.10    5.10
  -3  -1 -10   -1.30    3.90
  -3  -3 -10   18.80    5.60
  -4   0 -10    5.90    4.30
  -4  -2 -10   11.30    4.60
  -4  -4 -10   22.20    6.50
  -5  -1 -10   21.20    5.30
  -5  -3 -10   12.00    5.40
  -6   0 -10    0.00    3.80
  -6  -2 -10    0.90    4.40
  -6  -4 -10   14.50    6.30
  -7  -1 -10   -1.70    4.00
  -7  -3 -10   -2.10    4.90
  -8   0 -10    2.60    4.60
  -8  -2 -10   10.90    5.10
  -8  -4 -10    9.50    5.70
  -9  -1 -10    7.10    4.80
  -9  -3 -10   -1.90    4.90
 -10   0 -10   12.60    5.50
 -10  -2 -10   10.40    5.20
 -10  -4 -10    3.40    5.70
 -11  -1 -10    9.10    5.40
 -11  -3 -10    1.60    5.40
 -12   0 -10   23.00    6.60
 -12  -2 -10   -1.40    4.80
 -13   1 -10    9.30    5.50
 -13  -1 -10   -1.90    4.90
 -13  -3 -10    7.10    5.80
 -14   0 -10    7.70    5.80
 -14  -2 -10    1.50    5.30
 -15   1 -10    0.50    4.70
 -15  -1 -10   -6.60    4.90
 -16   0 -10    4.10    5.90
 -16  -2 -10   -0.70    5.30
 -17   1 -10   -3.00    5.30
 -17  -1 -10    8.40    5.90
 -18   0 -10   12.60    6.60
;
_shelx_hkl_checksum     75696
_shelx_res_file
;
TITL .res in Cmc2(1)
    shelx.res
    created by SHELXL-2017/1 at 10:07:42 on 28-Mar-2018
CELL  0.71073  35.2973   9.3902   8.3603   90.000   90.000   90.000
ZERR     8.00   0.0027   0.0006   0.0005    0.000    0.000    0.000
LATT  -7
SYMM  - X, - Y, 1/2 + Z
SYMM    X, - Y, 1/2 + Z
SYMM  - X,   Y,   Z
SFAC  C    H    N    O
UNIT  136 112 8 16
MERG   2
OMIT     2   0   0
OMIT     0   0  -2
OMIT     4   0   0
OMIT     1   1   0
FMAP   2
PLAN   20
SIZE     0.010   0.020   0.030
ACTA
BOND   $H
LIST   4
L.S.  10
TEMP    20.00
WGHT    0.081700
FVAR       0.56858
O2    4    0.343242    0.528774    0.591947    11.00000    0.05950    0.03858 =
         0.06578   -0.00277    0.01660   -0.00797
O1    4    0.449476    0.734974    0.323387    11.00000    0.06398    0.03995 =
         0.10432   -0.00627    0.03595   -0.00565
AFIX  83
H01   2    0.459616    0.812539    0.309328    11.00000   -1.50000
AFIX   0
N1    3    0.461190    1.008444    0.364005    11.00000    0.04159    0.03351 =
         0.07115    0.00240   -0.00187   -0.00215
C4    1    0.431589    1.010264    0.451944    11.00000    0.04941    0.03447 =
         0.06498   -0.00235   -0.00262   -0.00020
C5    1    0.409427    0.882753    0.483324    11.00000    0.04176    0.03730 =
         0.05714   -0.00327   -0.00186    0.00149
C1    1    0.480450    1.387872    0.265393    11.00000    0.06306    0.03165 =
         0.09656    0.00336    0.00077    0.00417
AFIX  43
H1    2    0.467240    1.471213    0.243009    11.00000   -1.20000
AFIX   0
C13   1    0.324559    0.200672    0.699757    11.00000    0.05444    0.04872 =
         0.05970   -0.00103    0.00411   -0.00424
AFIX  43
H13   2    0.345797    0.207413    0.765155    11.00000   -1.20000
AFIX   0
C6    1    0.419577    0.750605    0.420728    11.00000    0.04184    0.03639 =
         0.06418   -0.00150    0.00844    0.00170
C8    1    0.366510    0.640122    0.552277    11.00000    0.04679    0.03897 =
         0.05323    0.00048    0.00468   -0.00634
C7    1    0.398323    0.628505    0.456619    11.00000    0.05094    0.03651 =
         0.05859   -0.00410    0.00957    0.00075
AFIX  43
H7    2    0.405578    0.540305    0.416345    11.00000   -1.20000
AFIX   0
C14   1    0.296701    0.101190    0.734529    11.00000    0.08240    0.05059 =
         0.07032    0.00514    0.02070   -0.01344
AFIX  43
H14   2    0.299532    0.040261    0.821410    11.00000   -1.20000
AFIX   0
C12   1    0.321141    0.289617    0.569484    11.00000    0.04257    0.03783 =
         0.05398   -0.00557    0.00690   -0.00014
C15   1    0.264985    0.093013    0.640370    11.00000    0.06043    0.05508 =
         0.09503   -0.02803    0.02286   -0.02006
AFIX  43
H15   2    0.246292    0.026217    0.663109    11.00000   -1.20000
AFIX   0
C17   1    0.288818    0.281034    0.476494    11.00000    0.06156    0.05666 =
         0.06572   -0.00071    0.00178    0.00461
AFIX  43
H17   2    0.285929    0.341397    0.389151    11.00000   -1.20000
AFIX   0
C2    1    0.461105    1.264459    0.298536    11.00000    0.04658    0.04071 =
         0.08159    0.00045    0.00198    0.00477
AFIX  43
H2    2    0.434758    1.265285    0.298507    11.00000   -1.20000
AFIX   0
C3    1    0.480182    1.137943    0.332228    11.00000    0.04941    0.03216 =
         0.06301   -0.00276   -0.00212   -0.00217
C9    1    0.355802    0.771032    0.614606    11.00000    0.05802    0.04498 =
         0.06486   -0.00266    0.01748    0.00099
AFIX  43
H9    2    0.334287    0.778719    0.678236    11.00000   -1.20000
AFIX   0
C11   1    0.352191    0.391361    0.526010    11.00000    0.05935    0.04107 =
         0.06381   -0.00471    0.01256   -0.00430
AFIX  23
H11A  2    0.376147    0.357857    0.568617    11.00000   -1.20000
H11B  2    0.354432    0.397975    0.410611    11.00000   -1.20000
AFIX   0
C16   1    0.260799    0.183484    0.512381    11.00000    0.05334    0.07493 =
         0.08089   -0.02141   -0.00062   -0.00645
AFIX  43
H16   2    0.239050    0.179007    0.449793    11.00000   -1.20000
AFIX   0
C10   1    0.377309    0.888860    0.581277    11.00000    0.05998    0.03863 =
         0.06888   -0.00573    0.01125    0.00349
AFIX  43
H10   2    0.370318    0.975939    0.625291    11.00000   -1.20000
AFIX   0
H4    2    0.422323    1.103718    0.508717    11.00000    0.04095
HKLF 4
REM  .res in Cmc2(1)
REM R1 =  0.0527 for    1691 Fo > 4sig(Fo)  and  0.0857 for all    2516 data
REM    185 parameters refined using      1 restraints
END
WGHT      0.0817      0.0000
REM Highest difference peak  0.289,  deepest hole -0.236,  1-sigma level  0.064
Q1    1   0.5000  1.6245  0.1988  10.50000  0.05    0.29
Q2    1   0.3655  0.6940  0.6214  11.00000  0.05    0.23
Q3    1   0.4865  1.6666  0.0860  11.00000  0.05    0.19
Q4    1   0.2310  0.3288  0.5831  11.00000  0.05    0.19
Q5    1   0.5000  1.3422  0.4620  10.50000  0.05    0.18
Q6    1   0.3237  0.2736  0.3491  11.00000  0.05    0.18
Q7    1   0.3408  0.7426  0.8424  11.00000  0.05    0.17
Q8    1   0.4180  0.5163  0.4291  11.00000  0.05    0.17
Q9    1   0.5000  0.6849  0.3483  10.50000  0.05    0.17
Q10   1   0.3685  0.6352  0.4668  11.00000  0.05    0.16
Q11   1   0.5000  1.4047  0.5184  10.50000  0.05    0.16
Q12   1   0.2861  0.8581  0.6980  11.00000  0.05    0.16
Q13   1   0.4494  0.6407  0.1939  11.00000  0.05    0.16
Q14   1   0.4080  0.4975  0.3430  11.00000  0.05    0.16
Q15   1   0.3922  0.7539  0.6959  11.00000  0.05    0.16
Q16   1   0.2992  0.8682  0.6119  11.00000  0.05    0.15
Q17   1   0.3400  0.5862  0.6624  11.00000  0.05    0.15
Q18   1   0.4821  0.7257  0.2626  11.00000  0.05    0.15
Q19   1   0.4373  0.8021  0.1787  11.00000  0.05    0.15
Q20   1   0.3709  1.1270  0.5408  11.00000  0.05    0.15
;
_shelx_res_checksum     20659
