# Supplementary material for: Crystal structure, Hirshfeld surface analysis and anti­oxidant capacity of 2,2′-{(1E,1′E)-[1,2-phenyl­enebis(aza­nylyl­idene)]bis­(methanylyl­idene)}bis­(5-benz­yloxy)phenol
Source: Acta Crystallogr E Crystallogr Commun. 2018 Apr 19;74(Pt 5):682–6. doi: 10.1107/S2056989018005832 (PMC5947487; doi:10.1107/S2056989018005832)
Supplement: Supplementary file 2 [file e-74-00682-Isup2.hkl]

#
# h,k,l, Fc-squared, Fo-squared, sigma(Fo-squared), status flag
#
data_I
_shelx_title ' Benboudiaf_LN_0ma_a.res in Cmc2(1)'
_shelx_refln_list_code          4
_shelx_F_calc_maximum      174.36
_exptl_crystal_F_000      1112.00
_reflns_d_resolution_high  0.7687

loop_
 _space_group_symop_operation_xyz
 'x, y, z'
 '-x, -y, z+1/2'
 'x, -y, z+1/2'
 '-x, y, z'
 'x+1/2, y+1/2, z'
 '-x+1/2, -y+1/2, z+1/2'
 'x+1/2, -y+1/2, z+1/2'
 '-x+1/2, y+1/2, z'

_cell_length_a    35.2973
_cell_length_b     9.3902
_cell_length_c     8.3603
_cell_angle_alpha  90.000
_cell_angle_beta   90.000
_cell_angle_gamma  90.000

_shelx_F_squared_multiplier     1.000

loop_
 _refln_index_h
 _refln_index_k
 _refln_index_l
 _refln_F_squared_calc
 _refln_F_squared_meas
 _refln_F_squared_sigma
 _refln_observed_status
   4   0 -10          9.24         18.25        13.30 o
   6   0 -10          7.09          0.00        11.75 o
   8   0 -10         14.20          8.04        14.23 o
  10   0 -10         37.75         38.98        17.01 o
  12   0 -10         35.40         71.15        20.42 o
  14   0 -10         44.68         23.82        17.94 o
  16   0 -10         19.73         12.68        18.25 o
  18   0 -10         28.00         38.98        20.42 o
   3   1 -10          5.37         -4.02        12.06 o
   5   1 -10         41.57         65.58        16.39 o
   7   1 -10          4.47         -5.26        12.37 o
   9   1 -10         24.62         21.96        14.85 o
  11   1 -10          8.21         28.15        16.70 o
  13   1 -10          8.21         10.45        17.32 o
  15   1 -10          0.53         -9.21        10.98 o
  17   1 -10          3.09          7.41        17.63 o
   2   2 -10         34.77         31.55        14.54 o
   4   2 -10          8.78         34.95        14.23 o
   6   2 -10         14.91          2.78        13.61 o
   8   2 -10         13.37         33.72        15.78 o
  10   2 -10         24.23         32.17        16.09 o
  12   2 -10          1.74         -4.33        14.85 o
  14   2 -10          2.10          4.64        16.39 o
  16   2 -10          4.16         -2.17        16.39 o
   1   3 -10         69.72         71.47        13.45 o
   3   3 -10         40.72         58.15        17.32 o
   5   3 -10         30.86         37.12        16.70 o
   7   3 -10          4.71         -6.50        15.16 o
   9   3 -10          7.26         -5.88        15.16 o
  11   3 -10          0.98          4.95        16.70 o
  13   3 -10          6.07         21.96        17.94 o
   0   4 -10         42.18         57.54        17.63 o
   2   4 -10         21.67         28.92        11.16 o
   4   4 -10         47.29         68.67        20.11 o
   6   4 -10         54.80         44.85        19.49 o
   8   4 -10         17.92         29.39        17.63 o
  10   4 -10          7.44         10.52        17.63 o
   1   1  -9          2.14         -1.81         6.21 o
   3   1  -9          8.16         18.33        11.14 o
   5   1  -9         36.74         38.67        13.92 o
   7   1  -9         30.06         20.34         9.74 o
   9   1  -9         34.86         52.63        11.44 o
  11   1  -9         57.28         56.45        12.47 o
  13   1  -9          6.68         15.09        11.14 o
  15   1  -9         16.71         14.74        11.26 o
  17   1  -9         18.29          6.50        11.48 o
  19   1  -9         14.06          7.43        11.91 o
  21   1  -9         34.40         27.25        14.85 o
  23   1  -9         45.67         52.02        20.88 o
  25   1  -9         55.00         62.86        36.19 o
   0   2  -9         91.93         93.42        16.09 o
   2   2  -9         75.75         72.19        10.22 o
   4   2  -9         35.47         54.33        12.53 o
   6   2  -9         31.69         25.14         8.39 o
   8   2  -9         51.25         29.08        15.16 o
  10   2  -9         29.37         26.29        17.01 o
  12   2  -9          7.20         12.37        15.16 o
  14   2  -9          0.36          1.86        15.47 o
  16   2  -9         31.04         20.11        18.87 o
  18   2  -9         13.38        -11.75        16.09 o
  20   2  -9         12.25         25.98        20.11 o
  22   2  -9          0.94         29.39        21.03 o
  24   2  -9         28.34         30.62        21.03 o
   1   3  -9         92.70        117.33        15.47 o
   3   3  -9        250.72        266.08        19.55 o
   5   3  -9          3.87         10.47         8.84 o
   7   3  -9         34.67         39.18         9.94 o
   9   3  -9          3.26          4.18        12.99 o
  11   3  -9         20.92          7.58         9.28 o
  13   3  -9         28.71         16.09        18.56 o
  15   3  -9         13.58         23.82        19.80 o
  17   3  -9          1.71         19.80        18.87 o
  19   3  -9          0.78         20.73        19.80 o
  21   3  -9          2.18         15.16        19.80 o
  23   3  -9          3.06         -5.57        17.63 o
   0   4  -9          5.85         14.23        13.92 o
   2   4  -9         10.85         12.54         9.42 o
   4   4  -9          6.52          8.82         9.69 o
   6   4  -9          6.05          0.48         8.62 o
   8   4  -9          7.46          1.51         8.87 o
  10   4  -9          8.74          2.41        18.41 o
  12   4  -9         30.79         29.21         9.88 o
  14   4  -9         30.34         18.80        10.36 o
  16   4  -9         13.99         18.61        10.45 o
  18   4  -9          8.61         19.49        21.34 o
  20   4  -9         20.17         40.52        23.20 o
   1   5  -9         19.04         30.95        16.86 o
   3   5  -9         67.21         81.33        14.30 o
   5   5  -9         25.90         37.29        12.32 o
   7   5  -9         48.20         48.83        12.38 o
   9   5  -9         12.23         -4.86        12.68 o
  11   5  -9         18.82         15.43        11.04 o
  13   5  -9          9.48          9.77        10.81 o
  15   5  -9          7.53         -0.53        10.99 o
  17   5  -9          0.71         16.37        20.11 o
   0   6  -9         79.31        102.08        23.82 o
   2   6  -9          6.56         10.07        12.02 o
   4   6  -9          7.84          3.47        11.13 o
   6   6  -9          7.52         24.69        12.38 o
   8   6  -9          8.24          3.60        11.04 o
  10   6  -9         12.50         -6.11        10.83 o
  12   6  -9         10.11         -5.67        11.20 o
   0   0  -8        585.11        624.17        38.67 o
   2   0  -8         49.95         57.26         7.51 o
   4   0  -8        171.18        209.70        22.27 o
   6   0  -8         53.36         48.87        13.30 o
   8   0  -8        162.58        172.89        22.27 o
  10   0  -8         83.22         84.76        17.63 o
  12   0  -8          8.67         -8.66        11.75 o
  14   0  -8         61.97         31.55        17.32 o
  16   0  -8        257.69        285.17        33.72 o
  18   0  -8        149.10        169.79        28.15 o
  20   0  -8        250.09        222.38        32.48 o
  22   0  -8         61.09         47.33        20.73 o
  24   0  -8         16.05         16.70        19.80 o
  26   0  -8         75.54         84.45        26.60 o
  28   0  -8         10.11         -5.26        20.11 o
  30   0  -8          2.18        -17.94        17.94 o
   1   1  -8        129.07        152.46        12.23 o
   3   1  -8         46.88         51.49         6.71 o
   5   1  -8          3.28          1.55         4.73 o
   7   1  -8          7.11         -3.77         7.40 o
   9   1  -8          7.99         -2.26        13.30 o
  11   1  -8          7.11         -3.31         8.40 o
  13   1  -8         47.92         40.44        11.88 o
  15   1  -8        112.15         76.36        14.42 o
  17   1  -8         31.15         28.29        10.09 o
  19   1  -8         50.10         70.82         9.32 o
  21   1  -8         93.57        111.47        11.31 o
  23   1  -8         34.35         34.90        11.29 o
  25   1  -8         22.41          6.13         8.61 o
  27   1  -8          5.62          4.87         9.79 o
  29   1  -8         18.36         11.74         9.63 o
   0   2  -8        153.45        183.09        20.42 o
   2   2  -8        114.48        148.73        13.29 o
   4   2  -8         20.20         22.56         7.80 o
   6   2  -8         58.00         80.15        10.01 o
   8   2  -8        125.58        145.21        12.46 o
  10   2  -8         25.74         37.86         8.28 o
  12   2  -8         14.77          7.53         6.89 o
  14   2  -8        171.40        194.47        13.33 o
  16   2  -8          2.35         -6.02         6.02 o
  18   2  -8         16.32          6.59         7.40 o
  20   2  -8         11.51          7.93         7.48 o
  22   2  -8         90.52         82.65        11.41 o
  24   2  -8         28.35          7.91         8.27 o
  26   2  -8         61.45         84.51        14.96 o
  28   2  -8          8.69          6.56        11.14 o
  30   2  -8         23.19         38.40        11.32 o
   1   3  -8         38.88         24.14         8.94 o
   3   3  -8        128.64        135.73        14.17 o
   5   3  -8         81.51         86.38        13.46 o
   7   3  -8        249.80        253.02        18.76 o
   9   3  -8         14.03         12.86         8.28 o
  11   3  -8          2.19         -0.87         8.82 o
  13   3  -8         45.28         38.30        21.03 o
  15   3  -8         29.71         30.78         9.88 o
  17   3  -8         36.70         48.26        10.90 o
  19   3  -8         13.70         -3.37         8.47 o
  21   3  -8         49.54         42.12        12.22 o
  23   3  -8          6.23         25.76        11.09 o
  25   3  -8         13.68          3.14        11.91 o
  27   3  -8          7.37         18.03        11.66 o
   0   4  -8         36.64         30.93        15.16 o
   2   4  -8         69.75         63.43        11.81 o
   4   4  -8         35.59         26.92        10.11 o
   6   4  -8        209.22        214.30        18.28 o
   8   4  -8        296.74        289.14        21.85 o
  10   4  -8        327.79        338.04        23.48 o
  12   4  -8        159.71        168.70        17.10 o
  14   4  -8         58.23         54.29        11.73 o
  16   4  -8          0.66         -7.32         8.99 o
  18   4  -8          9.66         16.85        10.54 o
  20   4  -8          8.43          9.22        10.81 o
  22   4  -8          3.99         14.11        11.49 o
  24   4  -8         15.81         10.47        12.08 o
  26   4  -8         21.05         32.20        13.84 o
   1   5  -8         27.80         36.34        11.41 o
   3   5  -8         66.74         49.38        12.82 o
   5   5  -8         27.79         37.32        11.52 o
   7   5  -8         93.71         97.35        14.94 o
   9   5  -8         32.81         35.92        12.84 o
  11   5  -8         42.66         31.19        11.44 o
  13   5  -8         16.61          8.96        10.93 o
  15   5  -8         26.74         28.26        12.30 o
  17   5  -8         48.01         54.09        13.90 o
  19   5  -8         11.82          9.88        11.43 o
  21   5  -8          4.92          1.27        23.82 o
  23   5  -8          3.31          1.86        12.23 o
   0   6  -8         39.53         47.64        19.18 o
   2   6  -8         67.91         59.60        14.11 o
   4   6  -8         11.92          5.12        11.22 o
   6   6  -8         13.31         15.85        11.44 o
   8   6  -8         14.15         15.74        11.47 o
  10   6  -8         26.32         17.62        15.31 o
  12   6  -8         30.37         55.91        14.12 o
  14   6  -8         28.96         38.05        13.82 o
  16   6  -8         11.98          8.39        12.48 o
  18   6  -8          5.92          9.38        13.46 o
  20   6  -8          9.74          5.66        12.81 o
   1   7  -8         26.26         19.54        12.86 o
   3   7  -8         14.69         25.13        12.98 o
   5   7  -8         25.24         50.29        14.75 o
   7   7  -8          5.48          4.18        11.66 o
   9   7  -8         19.67         14.61        12.98 o
  11   7  -8         15.32         13.32        13.29 o
  13   7  -8          8.43         20.50        33.10 o
  15   7  -8          8.47          4.05        13.92 o
   0   8  -8         30.44         31.55        21.03 o
   2   8  -8         16.38         17.00        13.98 o
   4   8  -8          3.97         19.99        13.17 o
   6   8  -8         51.02         34.88        14.79 o
   1   1  -7         86.31        102.15         7.70 o
   3   1  -7         78.46         85.98         7.21 o
   5   1  -7        290.61        288.11        13.24 o
   7   1  -7         51.31         52.92         6.25 o
   9   1  -7        337.84        336.94        21.98 o
  11   1  -7        148.53        150.71         7.83 o
  13   1  -7        225.42        195.80        11.71 o
  15   1  -7        146.56        138.87        10.55 o
  17   1  -7         36.01         41.04        12.88 o
  19   1  -7         31.09         23.52         7.47 o
  21   1  -7        212.79        219.67        29.21 o
  23   1  -7        156.68        156.25        20.23 o
  25   1  -7        124.32        120.46        19.12 o
  27   1  -7         37.78         34.75        15.39 o
  29   1  -7         31.66         30.58        16.08 o
  31   1  -7         16.34         -4.33        20.26 o
  33   1  -7         13.89         33.82        16.84 o
   0   2  -7         84.32         74.55        13.92 o
   2   2  -7         57.24         50.46         8.72 o
   4   2  -7        302.60        333.49        18.85 o
   6   2  -7         88.99         91.00        13.30 o
   8   2  -7         62.59         56.27         9.28 o
  10   2  -7         40.61         38.81         7.12 o
  12   2  -7         10.03         11.04         6.25 o
  14   2  -7         87.33         70.45        13.25 o
  16   2  -7        142.86        161.67        12.64 o
  18   2  -7          0.49          4.58         6.85 o
  20   2  -7        188.33        154.52        13.72 o
  22   2  -7        151.78        180.70        14.96 o
  24   2  -7        172.79        185.50        15.69 o
  26   2  -7         31.93         21.93         9.54 o
  28   2  -7         10.47         15.97        13.81 o
  30   2  -7         14.06         13.38         9.81 o
  32   2  -7         12.64         -0.54        14.11 o
  34   2  -7         11.54          7.44        15.74 o
   1   3  -7         91.21         68.36        10.71 o
   3   3  -7        135.04        132.22        13.17 o
   5   3  -7         95.95         87.18        11.30 o
   7   3  -7        356.72        415.32        23.46 o
   9   3  -7        146.92        138.93        17.31 o
  11   3  -7        134.92        138.54        13.72 o
  13   3  -7        127.10        124.58        13.65 o
  15   3  -7        227.62        231.31        18.30 o
  17   3  -7        250.59        219.99        45.32 o
  19   3  -7         43.67         26.56        10.54 o
  21   3  -7         24.45         22.24        10.98 o
  23   3  -7         11.88         11.67        10.47 o
  25   3  -7         11.01         -1.86        10.30 o
  27   3  -7         39.45         59.14        13.68 o
  29   3  -7         11.99         20.83        12.78 o
  31   3  -7          9.46          7.46        11.91 o
  33   3  -7         19.06         27.34        13.45 o
   0   4  -7        193.95        155.25        21.96 o
   2   4  -7         95.47         87.87        12.46 o
   4   4  -7         24.31          3.87         8.46 o
   6   4  -7         76.91        103.61        13.59 o
   8   4  -7         31.74         19.53         9.65 o
  10   4  -7         43.70         43.21        10.93 o
  12   4  -7         35.16         64.16        14.38 o
  14   4  -7         46.79         45.03        24.44 o
  16   4  -7          8.93          8.22         9.93 o
  18   4  -7         10.19         25.53        29.08 o
  20   4  -7         23.31         45.89        21.03 o
  22   4  -7         16.38         16.23        11.88 o
  24   4  -7          0.01          5.92        11.01 o
  26   4  -7          7.29          5.56        20.42 o
  28   4  -7         19.49          9.46        12.47 o
  30   4  -7          4.87         -5.27        12.30 o
   1   5  -7         11.98          2.88         9.18 o
   3   5  -7          2.04          9.55         9.64 o
   5   5  -7         50.20         29.05        10.84 o
   7   5  -7        257.41        273.58        21.92 o
   9   5  -7         63.50         63.94        13.26 o
  11   5  -7        190.29        213.19        27.99 o
  13   5  -7        123.34        125.56        28.30 o
  15   5  -7         38.57         36.98        12.19 o
  17   5  -7         19.62         15.10        11.32 o
  19   5  -7         19.60         34.75        18.56 o
  21   5  -7         14.22          4.13        11.84 o
  23   5  -7          6.17         -1.89        11.61 o
  25   5  -7         36.27         46.71        15.10 o
  27   5  -7          3.79        -12.30        12.30 o
  29   5  -7         46.66         89.48        36.50 o
   0   6  -7        112.73         86.92        21.03 o
   2   6  -7          4.75         -3.73        10.37 o
   4   6  -7         73.52         72.97        14.44 o
   6   6  -7         62.12         67.64        14.17 o
   8   6  -7         14.61        -10.83        10.83 o
  10   6  -7         32.94         14.55        12.20 o
  12   6  -7          4.36        -10.23        10.23 o
  14   6  -7         38.08         25.05        13.07 o
  16   6  -7         47.13         50.01        14.27 o
  18   6  -7         19.72         46.68        31.86 o
  20   6  -7         31.76         54.45        15.56 o
  22   6  -7        101.10        118.75        19.51 o
  24   6  -7         45.10         69.70        17.33 o
  26   6  -7         23.67         45.20        16.43 o
   1   7  -7         29.60         33.39        13.51 o
   3   7  -7         22.73         43.94        13.56 o
   5   7  -7        137.22        111.03        17.70 o
   7   7  -7          8.37         -0.38        21.19 o
   9   7  -7          3.24         34.04        19.80 o
  11   7  -7          5.52          9.81        12.99 o
  13   7  -7          7.25         18.31        14.07 o
  15   7  -7         39.70         64.17        16.49 o
  17   7  -7         62.82         55.64        15.88 o
  19   7  -7         36.17         29.80        16.55 o
  21   7  -7         32.17         21.75        21.19 o
  23   7  -7          2.20        -16.38        25.37 o
   0   8  -7         67.68         55.99        23.51 o
   2   8  -7          0.97         -1.83        12.68 o
   4   8  -7         12.06          9.10        13.07 o
   6   8  -7          4.79         19.30        14.17 o
   8   8  -7          6.40          2.71        13.64 o
  10   8  -7         18.20         10.52        19.49 o
  12   8  -7         19.56         13.27        21.81 o
  14   8  -7         21.83         26.79        26.60 o
  16   8  -7         48.08         58.49        17.90 o
  18   8  -7          7.25         23.65        15.76 o
   1   9  -7         34.99         58.37        17.68 o
   3   9  -7         29.59         31.76        15.96 o
   5   9  -7          9.23          4.58        16.86 o
   7   9  -7          8.30          8.00        14.36 o
   9   9  -7         15.31          8.37        17.48 o
   0   0  -6        348.86        327.86        22.27 o
   2   0  -6        530.84        512.04        21.79 o
   4   0  -6       1768.57       1879.62       100.84 o
   6   0  -6       1767.29       1886.74       101.77 o
   8   0  -6          1.03         -6.81         8.66 o
  10   0  -6         85.67         85.38        15.78 o
  12   0  -6        130.67        125.71         9.32 o
  14   0  -6        377.15        399.41        33.72 o
  16   0  -6        291.24        263.84        20.26 o
  18   0  -6         28.04         30.93        16.70 o
  20   0  -6        331.87        331.88        36.50 o
  22   0  -6        394.14        386.02        40.83 o
  24   0  -6        219.55        144.46        26.91 o
  26   0  -6         59.33         51.66        22.27 o
  28   0  -6         21.51         -1.55        17.32 o
  30   0  -6          0.64        -16.39        16.39 o
  32   0  -6         22.67         -4.95        18.87 o
  34   0  -6          5.79        -18.56        18.56 o
  36   0  -6          4.83         13.92        23.51 o
  38   0  -6         12.05         -4.95        20.73 o
   1   1  -6        425.29        424.61        16.01 o
   3   1  -6         91.81         82.73         7.84 o
   5   1  -6        285.44        283.55        12.56 o
   7   1  -6         90.16         85.59         6.79 o
   9   1  -6         30.04         28.82         4.99 o
  11   1  -6         22.81          9.88         5.33 o
  13   1  -6        538.22        566.50        16.13 o
  15   1  -6        943.01        949.11        25.17 o
  17   1  -6         80.59         69.68         9.61 o
  19   1  -6        222.69        193.98        19.77 o
  21   1  -6          3.03         -5.70        10.25 o
  23   1  -6          9.33         14.95        12.53 o
  25   1  -6         30.98         15.54        13.20 o
  27   1  -6         29.47         19.17        13.76 o
  29   1  -6         16.07         31.00        14.64 o
  31   1  -6          2.53          6.96        13.78 o
  33   1  -6          3.59         -4.08        13.86 o
  35   1  -6         21.88         18.61        16.70 o
  37   1  -6          4.71         14.28        15.93 o
   0   2  -6        243.65        229.80        20.42 o
   2   2  -6        214.71        246.95        15.14 o
   4   2  -6        165.52        163.25        12.41 o
   6   2  -6         51.62         68.53         8.46 o
   8   2  -6          5.75         10.93         3.61 o
  10   2  -6        219.08        221.14        14.06 o
  12   2  -6        984.99       1068.19        31.06 o
  14   2  -6          5.57         -2.24         4.48 o
  16   2  -6        283.45        316.85        17.60 o
  18   2  -6        192.99        176.15        24.74 o
  20   2  -6        374.61        426.47        21.97 o
  22   2  -6        146.35        170.34        29.99 o
  24   2  -6         80.68         88.68        17.28 o
  26   2  -6         34.36          8.41        13.07 o
  28   2  -6         87.73         96.16        18.46 o
  30   2  -6          4.61         -8.00        14.85 o
  32   2  -6         15.49         18.83        15.42 o
  34   2  -6         19.87         23.28        16.29 o
  36   2  -6         15.70         12.45        16.27 o
   1   3  -6         17.02         26.81         7.98 o
   3   3  -6        145.52        131.39        12.82 o
   5   3  -6          3.29          4.15         4.76 o
   7   3  -6        540.41        557.36        22.53 o
   9   3  -6        127.59        125.31         9.34 o
  11   3  -6        534.65        539.37        21.62 o
  13   3  -6          6.75         -4.20         8.01 o
  15   3  -6         11.70          6.46         8.82 o
  17   3  -6        300.43        302.12        21.33 o
  19   3  -6        502.57        514.45        29.76 o
  21   3  -6        192.83        203.55        34.65 o
  23   3  -6         59.98         33.86        11.59 o
  25   3  -6        232.66        252.58        22.67 o
  27   3  -6         96.33         95.41        15.75 o
  29   3  -6         52.48         71.88        15.30 o
  31   3  -6         25.75         21.55        12.68 o
  33   3  -6          1.40         -9.28        20.11 o
  35   3  -6          4.77         -1.86        22.27 o
   0   4  -6        288.26        350.13        31.55 o
   2   4  -6         46.92         41.58        10.00 o
   4   4  -6        306.28        258.07        18.90 o
   6   4  -6         65.55        103.43        13.17 o
   8   4  -6         31.42         28.55         9.96 o
  10   4  -6        576.16        603.08        54.13 o
  12   4  -6       1759.26       1860.32        74.73 o
  14   4  -6       1477.99       1575.92        65.80 o
  16   4  -6        381.58        358.06        25.59 o
  18   4  -6        111.90         95.47        15.00 o
  20   4  -6          8.12         11.87        10.30 o
  22   4  -6         40.62         36.13        12.41 o
  24   4  -6        110.83         94.17        16.71 o
  26   4  -6         15.83         20.41        15.93 o
  28   4  -6         43.88         48.01        27.99 o
  30   4  -6         44.10         66.71        15.30 o
  32   4  -6          4.02         14.53        12.99 o
  34   4  -6         19.03         12.02        19.95 o
   1   5  -6         22.03         27.04        10.39 o
   3   5  -6        554.59        569.47        31.06 o
   5   5  -6         93.99         88.01        13.51 o
   7   5  -6         78.51        110.46        26.60 o
   9   5  -6         97.36        111.57        15.93 o
  11   5  -6        136.87        104.80        26.60 o
  13   5  -6         35.44         36.54        11.72 o
  15   5  -6        188.18        164.77        31.38 o
  17   5  -6         81.78        106.68        30.01 o
  19   5  -6          3.45         10.39        12.84 o
  21   5  -6         70.37         52.50        14.97 o
  23   5  -6         74.42         84.60        15.97 o
  25   5  -6        152.76        141.30        19.64 o
  27   5  -6         19.18          1.96        15.31 o
  29   5  -6         13.71         17.94        19.80 o
  31   5  -6          9.38          8.96        13.95 o
  33   5  -6         48.82         84.66        19.08 o
   0   6  -6        239.59        225.78        30.01 o
   2   6  -6         18.64         11.98        11.44 o
   4   6  -6         70.90         78.42        14.45 o
   6   6  -6          0.51         13.72        11.10 o
   8   6  -6         15.68          4.83        10.47 o
  10   6  -6        202.12        201.38        20.91 o
  12   6  -6         49.98         35.28        24.90 o
  14   6  -6        107.61        101.70        34.18 o
  16   6  -6         23.66         35.50        14.49 o
  18   6  -6        110.58        133.58        20.56 o
  20   6  -6         62.42         53.15        32.02 o
  22   6  -6        147.99        142.77        20.66 o
  24   6  -6         30.37         26.45        14.73 o
  26   6  -6          1.91         -2.02        13.43 o
  28   6  -6          1.09          3.39        13.59 o
  30   6  -6          6.30          8.89        15.24 o
   1   7  -6        162.08        165.17        19.99 o
   3   7  -6         71.75         46.07        27.38 o
   5   7  -6          0.46          6.10        11.54 o
   7   7  -6         45.81         48.05        14.65 o
   9   7  -6          9.75          8.94        13.77 o
  11   7  -6         49.37         63.06        21.50 o
  13   7  -6         15.54          6.14        20.88 o
  15   7  -6        170.53        185.10        22.43 o
  17   7  -6        224.13        211.00        23.47 o
  19   7  -6         37.55         40.67        15.99 o
  21   7  -6         86.80        121.49        20.42 o
  23   7  -6         22.04         25.50        15.28 o
  25   7  -6          1.13        -13.59        13.59 o
  27   7  -6         37.58         49.68        17.75 o
   0   8  -6        199.94        158.35        30.62 o
   2   8  -6         64.98         36.77        34.49 o
   4   8  -6         14.26         -1.61        13.12 o
   6   8  -6         81.09         56.74        31.09 o
   8   8  -6         77.19         84.81        21.50 o
  10   8  -6         24.53          8.80        14.32 o
  12   8  -6        115.17         92.83        18.58 o
  14   8  -6         55.18         56.96        21.81 o
  16   8  -6         47.85         40.04        27.22 o
  18   8  -6         17.64         17.42        14.89 o
  20   8  -6         33.33         39.59        19.49 o
  22   8  -6         25.02         69.51        19.79 o
   1   9  -6          4.38         -0.96        13.77 o
   3   9  -6         82.88        104.56        20.01 o
   5   9  -6         37.52         32.32        16.29 o
   7   9  -6          3.41         -8.06        14.21 o
   9   9  -6          7.45         27.53        15.75 o
  11   9  -6        110.04         80.43        27.53 o
  13   9  -6        137.06        129.44        22.95 o
  15   9  -6         54.54         27.27        16.90 o
  17   9  -6          6.16          3.36        15.73 o
   0  10  -6         16.36         25.37        24.75 o
   2  10  -6          5.13         -7.73        15.31 o
   4  10  -6         20.83         15.67        16.33 o
   6  10  -6         83.28        141.13        23.79 o
   1   1  -5       1059.19       1083.27        29.19 o
   3   1  -5        819.35        912.25        29.38 o
   5   1  -5        383.34        376.86        14.60 o
   7   1  -5        193.49        174.85         9.31 o
   9   1  -5         55.14         65.12         4.48 o
  11   1  -5       1693.19       1786.35        48.00 o
  13   1  -5        266.57        251.93        10.69 o
  15   1  -5        111.22        105.68         7.41 o
  17   1  -5        427.40        435.25        16.31 o
  19   1  -5        230.94        234.23        12.74 o
  21   1  -5        168.03        126.52        20.73 o
  23   1  -5        144.57        129.03        22.12 o
  25   1  -5        208.50        190.49        21.31 o
  27   1  -5        149.26        125.58        18.97 o
  29   1  -5         68.53         47.29        27.99 o
  31   1  -5        194.53        185.38        23.55 o
  33   1  -5         10.37          4.83        14.73 o
  35   1  -5         32.80         66.60        29.54 o
  37   1  -5         23.51         48.53        18.40 o
  39   1  -5          3.23         48.85        18.81 o
   0   2  -5        341.04        371.17        26.29 o
   2   2  -5        404.50        410.16        20.22 o
   4   2  -5        529.81        533.38        18.70 o
   6   2  -5        400.58        388.16        14.93 o
   8   2  -5         18.31         13.44         3.66 o
  10   2  -5         62.27         63.76         5.75 o
  12   2  -5        265.20        287.10        11.98 o
  14   2  -5        274.65        257.61        11.77 o
  16   2  -5        556.96        544.07        16.94 o
  18   2  -5        490.74        504.90        18.80 o
  20   2  -5        294.49        350.43        32.33 o
  22   2  -5         62.02         56.76        13.56 o
  24   2  -5        102.88         87.61        16.18 o
  26   2  -5        246.09        262.15        25.59 o
  28   2  -5        174.90        134.58        20.43 o
  30   2  -5          2.87        -11.69        11.69 o
  32   2  -5         69.97         72.14        25.21 o
  34   2  -5         28.21          5.52        14.45 o
  36   2  -5         31.17         49.94        18.59 o
  38   2  -5          0.90         -5.52        15.47 o
  40   2  -5         52.21         35.17        19.67 o
   1   3  -5         12.85         11.41         7.79 o
   3   3  -5         89.02        100.33         7.87 o
   5   3  -5         83.77         88.34         7.60 o
   7   3  -5        794.27        826.75        28.71 o
   9   3  -5         75.20         76.24         8.49 o
  11   3  -5         59.46         57.34         7.34 o
  13   3  -5        344.98        351.96        32.51 o
  15   3  -5        135.85        138.09        10.78 o
  17   3  -5        724.94        707.71        28.10 o
  19   3  -5       1207.21       1234.94        53.96 o
  21   3  -5        275.70        296.03        22.97 o
  23   3  -5        193.66        197.18        19.69 o
  25   3  -5         29.20         15.78        18.56 o
  27   3  -5         39.37         27.22        18.87 o
  29   3  -5        194.37        202.89        34.65 o
  31   3  -5         14.95        -17.01        17.01 o
  33   3  -5          0.68         -7.73        18.87 o
  35   3  -5          1.39          5.26        22.89 o
  37   3  -5          8.75          2.78        22.89 o
  39   3  -5         74.44        122.19        35.26 o
   0   4  -5       1077.33       1090.76        47.31 o
   2   4  -5        132.21        125.11        11.11 o
   4   4  -5         67.31         57.18        12.53 o
   6   4  -5        463.14        432.68        18.95 o
   8   4  -5        281.81        281.04        14.97 o
  10   4  -5        583.02        526.84        22.15 o
  12   4  -5        778.55        774.47        28.65 o
  14   4  -5        275.61        283.21        21.58 o
  16   4  -5          1.21         -8.85         8.85 o
  18   4  -5          4.76         11.46        10.10 o
  20   4  -5          0.90          0.60        20.57 o
  22   4  -5         16.80         15.47        15.47 o
  24   4  -5         66.67         56.56        14.26 o
  26   4  -5          7.33          0.04        11.10 o
  28   4  -5          2.76         11.71        11.88 o
  30   4  -5         25.76         -8.50        11.16 o
  32   4  -5         22.27          8.84        12.71 o
  34   4  -5         24.38         26.69        14.79 o
  36   4  -5          7.71         12.98        16.86 o
   1   5  -5        157.96        128.59        15.09 o
   3   5  -5        322.49        297.19        39.75 o
   5   5  -5        120.66        107.06        15.39 o
   7   5  -5        176.70        149.11        13.43 o
   9   5  -5         39.45         38.35        11.14 o
  11   5  -5         22.06         12.29        10.48 o
  13   5  -5        229.38        248.66        22.19 o
  15   5  -5        364.19        354.55        26.44 o
  17   5  -5        502.03        520.45        39.29 o
  19   5  -5        292.48        280.25        24.73 o
  21   5  -5         14.68         33.73        13.00 o
  23   5  -5        140.86        139.07        25.50 o
  25   5  -5        100.90        100.00        27.53 o
  27   5  -5         96.32        113.40        18.24 o
  29   5  -5          7.80        -11.43        11.43 o
  31   5  -5          4.67         12.04        13.10 o
  33   5  -5          4.08          0.54        13.01 o
  35   5  -5         11.64         12.40        14.42 o
   0   6  -5         32.07         40.21        17.63 o
   2   6  -5         75.61         79.21        14.14 o
   4   6  -5        121.93        132.17        25.21 o
   6   6  -5         88.48        113.58        16.24 o
   8   6  -5         42.38         53.90        12.86 o
  10   6  -5        116.42        118.50        16.55 o
  12   6  -5        398.81        369.15        36.97 o
  14   6  -5         50.05         27.53        13.10 o
  16   6  -5        175.27        137.56        18.59 o
  18   6  -5        183.28        179.62        21.02 o
  20   6  -5        309.82        338.99        38.82 o
  22   6  -5        258.20        207.99        23.07 o
  24   6  -5         87.49         85.69        17.84 o
  26   6  -5        151.23        186.95        45.46 o
  28   6  -5         37.19         33.06        27.38 o
  30   6  -5         15.25         40.09        16.47 o
  32   6  -5         37.33         -3.25        14.42 o
   1   7  -5         58.36         53.21        14.11 o
   3   7  -5        169.48        185.19        20.31 o
   5   7  -5         98.45         66.71        15.71 o
   7   7  -5         43.77         69.54        30.47 o
   9   7  -5         46.48         41.29        17.79 o
  11   7  -5        228.34        230.08        80.41 o
  13   7  -5        188.18        187.68        22.46 o
  15   7  -5        197.52        186.22        44.22 o
  17   7  -5        330.48        364.71        30.56 o
  19   7  -5         72.43         81.61        22.27 o
  21   7  -5         69.41         21.85        15.20 o
  23   7  -5         31.70         48.87        17.46 o
  25   7  -5         15.68         23.91        15.80 o
  27   7  -5        133.43        129.21        22.57 o
  29   7  -5          8.96         20.45        16.57 o
  31   7  -5         24.55         44.01        50.73 o
   0   8  -5        117.31        101.77        25.98 o
   2   8  -5         80.34         92.84        17.94 o
   4   8  -5        199.39        200.99        36.81 o
   6   8  -5        139.40        148.57        28.13 o
   8   8  -5        138.11        150.02        24.27 o
  10   8  -5        140.60        160.91        21.64 o
  12   8  -5         28.65         24.05        14.85 o
  14   8  -5         54.23         48.83        15.95 o
  16   8  -5         32.68         33.02        21.50 o
  18   8  -5         37.67         48.13        17.62 o
  20   8  -5         68.01         31.99        17.46 o
  22   8  -5         32.10         16.29        17.79 o
  24   8  -5          4.37        -12.74        15.63 o
  26   8  -5          4.63        -12.28        15.06 o
   1   9  -5         32.91         13.81        15.64 o
   3   9  -5         66.21         53.94        22.58 o
   5   9  -5          6.81          6.75        14.10 o
   7   9  -5         67.50         41.06        16.55 o
   9   9  -5        108.92        132.12        37.10 o
  11   9  -5          8.19          6.64        15.29 o
  13   9  -5         32.85         27.79        16.99 o
  15   9  -5         92.42        105.77        21.76 o
  17   9  -5         68.43         68.11        19.97 o
  19   9  -5          3.49         31.32        17.48 o
  21   9  -5         18.18         -5.54        15.80 o
   0  10  -5         68.80        108.88        31.55 o
   2  10  -5         19.38          8.47        16.29 o
   4  10  -5         70.78         49.07        18.91 o
   6  10  -5         27.05         19.48        17.21 o
   8  10  -5          7.33         26.21        17.21 o
  10  10  -5         14.98         13.85        17.48 o
  12  10  -5         43.58         99.68        22.38 o
  14  10  -5          3.76          5.73        16.95 o
   0   0  -4       4421.30       4241.43       213.72 o
   2   0  -4       1911.57       1722.48        62.98 o
   4   0  -4        252.59        240.01        18.87 o
   6   0  -4       9665.37      10038.37       505.08 o
   8   0  -4       1678.02       1910.19        70.45 o
  10   0  -4      11023.69      12135.41       430.51 o
  12   0  -4       3324.46       3414.47       124.93 o
  14   0  -4        663.73        717.10        31.40 o
  16   0  -4         98.93         94.87        10.24 o
  18   0  -4        103.60        111.51        11.45 o
  20   0  -4        103.99        136.45        13.43 o
  22   0  -4        244.27        272.31        20.08 o
  24   0  -4         23.45         19.49        15.78 o
  26   0  -4        859.11        782.52        58.77 o
  28   0  -4        299.88        329.41        38.36 o
  30   0  -4        267.03        228.87        33.10 o
  32   0  -4         37.90          8.35        19.18 o
  34   0  -4         37.29         89.09        26.29 o
  36   0  -4         24.14         13.61        21.03 o
  38   0  -4          0.53         38.67        24.44 o
  40   0  -4          0.37          0.00        22.89 o
  42   0  -4         11.18          2.78        23.82 o
   1   1  -4       1016.60        970.95        26.29 o
   3   1  -4       3084.16       3207.24        81.68 o
   5   1  -4        239.63        252.84         8.73 o
   7   1  -4        779.56        793.31        22.26 o
   9   1  -4       2229.91       2205.21        67.09 o
  11   1  -4       1416.37       1396.65        44.55 o
  13   1  -4       2378.49       2473.18        65.45 o
  15   1  -4        423.51        427.95        15.47 o
  17   1  -4         10.73         15.83         4.81 o
  19   1  -4        270.87        272.20        12.94 o
  21   1  -4         15.47         11.55         5.54 o
  23   1  -4          4.47          1.24         9.04 o
  25   1  -4         34.64         32.77        13.22 o
  27   1  -4         58.81         40.99        14.33 o
  29   1  -4         28.36         49.03        14.65 o
  31   1  -4         36.57         23.71        13.70 o
  33   1  -4         32.51         24.99        14.32 o
  35   1  -4          8.21         20.47        16.49 o
  37   1  -4         11.61          5.51        15.31 o
  39   1  -4          3.43         -5.36        21.50 o
  41   1  -4         25.78         20.81        19.15 o
   0   2  -4       1342.58       1279.27        69.60 o
   2   2  -4       1834.51       1747.46        53.42 o
   4   2  -4       1462.38       1483.20        45.69 o
   6   2  -4        537.69        537.70        18.84 o
   8   2  -4        345.17        320.22        11.85 o
  10   2  -4       1147.13       1148.04        32.32 o
  12   2  -4        929.68        980.23        28.70 o
  14   2  -4        655.86        634.37        24.24 o
  16   2  -4        999.37       1062.35        31.85 o
  18   2  -4        188.60        200.47        11.36 o
  20   2  -4         90.26         84.91         8.62 o
  22   2  -4        266.94        238.17        18.23 o
  24   2  -4        441.03        439.85        36.64 o
  26   2  -4         98.56         91.25        17.26 o
  28   2  -4         23.05         12.06        12.36 o
  30   2  -4         69.22         90.07        17.56 o
  32   2  -4         71.32         57.16        16.39 o
  34   2  -4          2.48         -1.67        15.00 o
  36   2  -4        132.44        117.39        23.51 o
  38   2  -4         38.43         43.34        20.42 o
  40   2  -4         57.37         67.97        19.55 o
  42   2  -4         17.90         15.47        27.53 o
   1   3  -4         96.57        122.18         7.18 o
   3   3  -4        619.96        647.30        22.31 o
   5   3  -4        185.41        199.69        11.03 o
   7   3  -4       1118.89       1192.62        39.06 o
   9   3  -4        355.88        413.23        16.98 o
  11   3  -4          0.17         -4.10         4.44 o
  13   3  -4       1235.55       1242.49        41.54 o
  15   3  -4        387.89        338.08        16.41 o
  17   3  -4        130.49        124.31        11.38 o
  19   3  -4        408.14        344.14        22.00 o
  23   3  -4       1743.91       1804.15       107.96 o
  25   3  -4        312.58        325.70        39.90 o
  27   3  -4          5.06          1.24        18.25 o
  29   3  -4        107.59         76.71        25.37 o
  31   3  -4         56.81         65.58        23.82 o
  33   3  -4          0.99         18.87        21.96 o
  35   3  -4         89.13         76.71        26.60 o
  37   3  -4          9.60         43.31        25.67 o
  39   3  -4         37.65         30.62        25.98 o
  41   3  -4         27.89         67.43        32.17 o
   0   4  -4       3583.08       3685.25       137.55 o
   2   4  -4        353.14        341.94        13.52 o
   4   4  -4       1045.36       1175.57        39.43 o
   6   4  -4        289.10        287.12        14.89 o
   8   4  -4        956.39        962.34        33.80 o
  10   4  -4        246.20        237.19        15.76 o
  12   4  -4         64.64         60.43         8.37 o
  14   4  -4       1491.86       1509.52        50.19 o
  16   4  -4       1947.23       1884.69        62.00 o
  18   4  -4       1331.32       1428.04       123.10 o
  20   4  -4       2396.75       2535.04        99.90 o
  22   4  -4        490.61        482.48        31.27 o
  24   4  -4          2.70         -9.96         9.96 o
  26   4  -4         76.14         69.58        15.22 o
  28   4  -4          6.86         10.47        12.19 o
  30   4  -4         23.55         31.55        21.34 o
  32   4  -4         24.84         46.09        22.89 o
  34   4  -4          6.40         19.18        22.89 o
  36   4  -4          9.08         14.54        21.65 o
  38   4  -4         31.23          6.19        24.44 o
   1   5  -4        658.93        681.71        33.57 o
   3   5  -4        194.77        176.63        16.68 o
   5   5  -4         18.65         17.38         9.16 o
   7   5  -4        635.24        643.35        32.67 o
   9   5  -4        867.41        876.39        40.90 o
  11   5  -4        381.54        415.06        26.20 o
  13   5  -4        773.42        714.00        37.75 o
  15   5  -4        233.48        227.70        34.49 o
  17   5  -4       1713.60       1745.23        74.85 o
  19   5  -4        122.63        141.85        18.18 o
  21   5  -4        157.75        150.68        18.84 o
  23   5  -4        604.16        633.80        95.43 o
  25   5  -4         59.19         59.30        14.26 o
  27   5  -4         40.36         24.57        21.19 o
  29   5  -4         34.49         12.43        19.49 o
  31   5  -4         32.66         39.15        16.21 o
  33   5  -4          0.85        -12.63        12.63 o
  35   5  -4         52.64         38.03        16.90 o
  37   5  -4         20.66         27.51        17.21 o
   0   6  -4         71.51         78.26        18.56 o
   2   6  -4        457.18        458.12        45.92 o
   4   6  -4         33.32         49.05        14.69 o
   6   6  -4        345.22        315.81        35.73 o
   8   6  -4        307.52        272.98        35.73 o
  10   6  -4        202.59        238.29        21.60 o
  12   6  -4        366.18        383.27        27.52 o
  14   6  -4         77.58         84.60        15.42 o
  16   6  -4        407.87        467.77        52.88 o
  18   6  -4        226.42        222.68        23.45 o
  20   6  -4        110.08        132.38        20.42 o
  22   6  -4         49.98         36.45        14.78 o
  24   6  -4         53.28         11.81        13.65 o
  26   6  -4          1.65          9.06        13.78 o
  28   6  -4         31.93         39.41        15.83 o
  30   6  -4          3.39         -5.86        12.71 o
  32   6  -4         60.17         31.55        22.74 o
  34   6  -4          9.24         34.02        16.82 o
  36   6  -4         23.69         23.90        16.78 o
   1   7  -4        251.51        246.92        42.07 o
   3   7  -4        240.25        231.31        22.53 o
   5   7  -4        361.16        348.25        27.56 o
   7   7  -4         56.03         52.86        22.74 o
   9   7  -4         40.31          9.81        21.65 o
  11   7  -4        144.79        129.90        24.75 o
  13   7  -4        684.49        670.13        56.14 o
  15   7  -4        826.20        848.68        45.32 o
  17   7  -4        156.87        224.73        24.42 o
  19   7  -4         44.27         44.62        15.29 o
  21   7  -4         24.70         44.70        16.40 o
  23   7  -4         22.12         30.18        15.23 o
  25   7  -4         26.61         36.13        19.64 o
  27   7  -4          3.79          5.11        15.05 o
  29   7  -4          2.95         13.01        16.30 o
  31   7  -4         66.85         91.99        21.81 o
  33   7  -4         26.10         37.51        28.15 o
   0   8  -4        151.34        110.12        27.22 o
   2   8  -4         18.63          0.62        13.07 o
   4   8  -4        105.58        117.12        18.80 o
   6   8  -4        520.70        507.07        60.77 o
   8   8  -4        149.49        115.05        29.85 o
  10   8  -4        517.94        541.11        37.29 o
  12   8  -4        456.01        414.31        33.12 o
  14   8  -4         87.22         92.07        18.15 o
  16   8  -4         29.96         24.06        15.39 o
  18   8  -4          0.90         10.50        21.34 o
  20   8  -4          9.97          0.47        14.08 o
  22   8  -4         23.48         11.03        31.09 o
  24   8  -4         46.25         60.47        18.78 o
  26   8  -4         84.09         94.09        21.84 o
  28   8  -4         57.32         32.35        23.05 o
  30   8  -4         12.38          6.00        16.84 o
   1   9  -4        216.61        231.87        27.53 o
   3   9  -4         15.43         28.02        16.29 o
   5   9  -4         76.36         67.55        18.47 o
   7   9  -4        209.86        195.63        25.67 o
   9   9  -4        228.57        250.14        28.08 o
  11   9  -4        248.25        229.82        26.40 o
  13   9  -4          8.91         31.85        20.42 o
  15   9  -4         28.34         23.80        16.38 o
  17   9  -4         13.84         21.74        16.87 o
  19   9  -4         20.68         10.10        22.74 o
  21   9  -4         12.29          6.81        17.28 o
  23   9  -4         37.43         62.29        22.89 o
  25   9  -4         16.41          0.66        39.29 o
   0  10  -4        127.45        128.37        30.93 o
   2  10  -4          4.60         10.29        15.90 o
   4  10  -4         36.66         26.92        17.43 o
   6  10  -4         15.13          8.76        16.27 o
   8  10  -4         19.61         25.74        23.35 o
  10  10  -4         70.26        109.49        22.74 o
  12  10  -4         63.05         85.72        36.04 o
  14  10  -4         76.87         61.20        61.09 o
  16  10  -4          9.07          7.33        17.40 o
  18  10  -4         28.90         44.19        31.09 o
  20  10  -4          4.48         19.76        17.83 o
   1  11  -4          2.38         26.26        18.36 o
   3  11  -4         15.53         15.89        37.12 o
   5  11  -4          1.01        -13.97        15.96 o
   7  11  -4         10.78         -3.43        17.24 o
   9  11  -4         65.90         80.20        46.09 o
   1   1  -3        944.43        979.27        25.98 o
   3   1  -3       5630.77       5399.96       136.94 o
   5   1  -3        370.72        375.16        11.48 o
   7   1  -3       2031.62       2023.65        61.05 o
   9   1  -3        874.18        833.18        27.70 o
  11   1  -3       6672.88       7148.71       209.28 o
  13   1  -3        288.16        292.67        11.90 o
  15   1  -3       3754.42       4345.24       112.29 o
  17   1  -3         98.33        113.20         8.14 o
  19   1  -3       1965.82       2094.86        58.38 o
  21   1  -3        386.68        406.83        25.26 o
  23   1  -3         65.19         63.45        12.90 o
  25   1  -3         99.72        115.09        16.02 o
  27   1  -3        175.87        163.10        19.94 o
  29   1  -3         18.57          9.64        11.37 o
  31   1  -3        384.60        342.68        30.01 o
  33   1  -3         76.57         80.53        28.77 o
  35   1  -3         28.82         27.24        15.99 o
  37   1  -3         77.33         63.76        17.52 o
  39   1  -3          8.14         40.06        17.94 o
  41   1  -3         36.64         45.62        18.36 o
  43   1  -3         14.67          1.03        31.55 o
   0   2  -3       7015.77       7237.24       259.39 o
   2   2  -3        444.84        416.88        15.57 o
   4   2  -3        374.96        373.18        15.57 o
   6   2  -3       1396.13       1443.30        44.44 o
   8   2  -3        361.62        367.26        13.01 o
  10   2  -3       1585.85       1682.10        45.60 o
  12   2  -3        670.19        704.25        33.84 o
  14   2  -3        649.04        590.81        23.00 o
  16   2  -3        631.88        638.26        21.13 o
  18   2  -3         21.70         13.04         5.20 o
  20   2  -3         31.02         18.97         9.50 o
  22   2  -3        171.77        185.08        18.90 o
  24   2  -3         82.89         82.73        14.61 o
  26   2  -3         30.11         16.83        14.38 o
  28   2  -3        181.96        162.15        20.67 o
  30   2  -3        350.11        278.68        32.33 o
  32   2  -3         28.15         33.10        14.44 o
  34   2  -3        250.55        252.77        27.67 o
  36   2  -3         78.49         56.23        51.66 o
  38   2  -3        100.10         93.71        20.66 o
  40   2  -3        129.94        160.20        35.88 o
  42   2  -3          2.19         12.99        23.51 o
   1   3  -3       2421.29       2539.09        67.00 o
   3   3  -3        808.57        775.05        23.07 o
   5   3  -3         76.76         76.60         7.29 o
   7   3  -3       1552.94       1593.34        49.80 o
   9   3  -3       1876.82       1994.06        61.88 o
  11   3  -3        374.33        332.67        17.54 o
  13   3  -3        392.00        384.08        17.12 o
  15   3  -3        377.17        326.54        15.73 o
  17   3  -3         18.37         25.68         9.06 o
  19   3  -3        217.02        204.75        27.53 o
  21   3  -3        684.05        685.11        51.66 o
  23   3  -3        532.03        522.71        46.09 o
  25   3  -3       1335.49       1417.51        90.94 o
  27   3  -3        979.86        982.65        71.46 o
  29   3  -3         33.38          8.66        17.94 o
  31   3  -3         89.93        130.23        28.46 o
  33   3  -3          7.45         -5.26        19.80 o
  35   3  -3         32.45         18.56        18.87 o
  37   3  -3         32.70         43.62        25.37 o
  39   3  -3         28.68          1.55        22.27 o
  41   3  -3         47.29         22.58        24.44 o
   0   4  -3        402.91        482.84        28.91 o
   2   4  -3        667.16        727.70        26.51 o
   4   4  -3        434.14        398.85        17.57 o
   6   4  -3       1663.70       1724.64        56.00 o
   8   4  -3       1778.47       1792.54        58.02 o
  10   4  -3       1402.45       1335.20        44.37 o
  12   4  -3       1346.96       1291.89        50.87 o
  14   4  -3        388.92        366.16        31.09 o
  16   4  -3        195.48        170.75        16.33 o
  18   4  -3        357.97        383.20        27.99 o
  20   4  -3        178.07        159.57        17.48 o
  22   4  -3        118.80        136.43        17.32 o
  24   4  -3         32.86         34.65        17.63 o
  26   4  -3        302.54        254.55        35.26 o
  28   4  -3         64.47         31.86        22.58 o
  30   4  -3        122.02         67.43        23.20 o
  32   4  -3          0.90        -17.32        17.32 o
  34   4  -3         30.11         47.02        22.89 o
  36   4  -3         15.79         -0.93        20.73 o
  38   4  -3          1.80         -0.31        23.51 o
  40   4  -3         33.59         60.01        27.84 o
   1   5  -3       1444.22       1639.58        79.48 o
   3   5  -3        195.60        162.28        17.31 o
   5   5  -3        140.97        133.39        14.17 o
   7   5  -3        231.97        281.76        21.03 o
   9   5  -3         81.82         96.08        15.62 o
  11   5  -3         22.25         14.66         9.62 o
  13   5  -3        271.64        269.74        47.95 o
  15   5  -3        320.39        356.23        27.53 o
  17   5  -3        135.90        113.02        25.06 o
  19   5  -3        911.01        952.61        44.96 o
  21   5  -3         32.03         13.44        12.03 o
  23   5  -3        820.78        851.22        43.89 o
  25   5  -3        571.14        565.10        52.28 o
  27   5  -3        294.49        291.51        26.99 o
  29   5  -3         60.61         49.94        21.96 o
  31   5  -3         34.05         44.75        38.51 o
  33   5  -3         32.00         34.97        15.39 o
  35   5  -3          6.20         13.25        14.76 o
  37   5  -3         30.17         52.53        17.70 o
  39   5  -3         13.42          5.12        15.72 o
   0   6  -3         31.51          8.66        13.30 o
   2   6  -3         69.23         47.63        12.29 o
   4   6  -3         40.96         23.87        10.83 o
   6   6  -3         43.18         20.09        10.61 o
   8   6  -3        641.35        645.57        34.77 o
  10   6  -3        215.37        252.32        22.28 o
  12   6  -3        328.01        327.73        47.79 o
  14   6  -3        238.41        207.07        20.78 o
  16   6  -3        349.37        321.20        59.70 o
  18   6  -3        562.25        538.18        35.36 o
  20   6  -3        194.37        195.81        21.61 o
  22   6  -3        986.47       1019.54        50.81 o
  24   6  -3         46.88         71.46        23.82 o
  26   6  -3         40.32         34.50        14.67 o
  28   6  -3        319.82        287.14        28.30 o
  30   6  -3         20.38         23.95        15.01 o
  32   6  -3         25.84         26.76        15.53 o
  34   6  -3         61.18         36.81        16.33 o
  36   6  -3          1.23         -2.28        16.15 o
   1   7  -3        682.75        636.49        37.29 o
   3   7  -3         94.70         90.88        16.62 o
   5   7  -3         22.80         17.58        12.66 o
   7   7  -3        166.55        161.54        18.48 o
   9   7  -3        840.30        890.60        44.83 o
  11   7  -3        243.75        237.75        64.65 o
  13   7  -3        572.48        618.98        35.24 o
  15   7  -3        662.11        685.82        39.04 o
  17   7  -3        184.09        184.09        21.31 o
  19   7  -3        189.70        176.01        22.31 o
  21   7  -3          0.52          1.97        13.17 o
  23   7  -3         51.17         34.53        27.07 o
  25   7  -3         45.88         21.26        14.53 o
  27   7  -3        131.33        124.93        21.10 o
  29   7  -3         17.50          2.83        14.49 o
  31   7  -3         34.07         24.82        16.51 o
  33   7  -3         39.13         37.63        19.07 o
  35   7  -3         60.41         77.20        21.54 o
   0   8  -3       1360.77       1432.05        93.42 o
   2   8  -3        454.60        494.55        34.54 o
   4   8  -3        286.21        292.45        27.54 o
   6   8  -3       1158.19       1149.08        55.77 o
   8   8  -3         82.94         73.50        17.60 o
  10   8  -3         73.79         81.94        23.82 o
  12   8  -3          0.15          2.78        18.56 o
  14   8  -3         46.69         35.49        15.95 o
  16   8  -3         32.31         33.00        15.06 o
  18   8  -3         86.17         86.96        19.38 o
  20   8  -3         10.11         12.94        19.49 o
  22   8  -3         46.93         25.15        15.67 o
  24   8  -3          3.85        -12.90        12.90 o
  26   8  -3         20.88         27.66        16.94 o
  28   8  -3          1.41         12.09        20.11 o
  30   8  -3         23.65          3.23        16.05 o
  32   8  -3          4.46          1.84        17.26 o
   1   9  -3         96.96        131.13        21.20 o
   3   9  -3        162.41        134.96        21.76 o
   5   9  -3         23.53         48.59        17.46 o
   7   9  -3        254.03        272.70        27.52 o
   9   9  -3        187.45        167.48        23.29 o
  11   9  -3        202.51        200.41        25.26 o
  13   9  -3         86.53         75.53        24.44 o
  15   9  -3         52.00         51.75        17.84 o
  17   9  -3        157.07        148.06        23.51 o
  19   9  -3         26.99         35.73        17.06 o
  21   9  -3          0.26         -6.50        15.09 o
  23   9  -3          7.81         14.83        16.93 o
  25   9  -3         12.36          0.02        15.99 o
  27   9  -3          5.69         10.24        18.04 o
   0  10  -3        229.22        197.32        36.81 o
   2  10  -3         71.85         62.39        18.84 o
   4  10  -3         47.44         55.37        18.15 o
   6  10  -3          2.06         12.30        22.27 o
   8  10  -3         19.10         -4.95        27.22 o
  10  10  -3          4.95         18.71        16.62 o
  12  10  -3         27.88          4.84        16.61 o
  14  10  -3         48.91         30.21        17.87 o
  16  10  -3         21.30         20.10        19.64 o
  18  10  -3          9.36          9.18        18.41 o
  20  10  -3         29.18          5.78        17.49 o
  22  10  -3          5.94         -5.34        22.58 o
   1  11  -3         32.59         40.29        32.02 o
   3  11  -3         32.59         37.54        19.13 o
   5  11  -3         32.69         21.65        18.92 o
   7  11  -3         36.78         43.21        19.99 o
   9  11  -3         17.16         20.28        17.49 o
  11  11  -3         49.98         80.63        29.23 o
  13  11  -3         24.87          3.11        18.75 o
  15  11  -3         53.45         15.44        20.03 o
   6   0  -2      30379.32      30930.08      1531.35 o
  10   0  -2       2624.55       2846.50       145.39 o
  12   0  -2       9872.23       9834.69       669.78 o
  14   0  -2       5524.96       5913.83       211.70 o
  16   0  -2       2009.92       2328.00        88.00 o
  18   0  -2        541.68        549.33        26.27 o
  20   0  -2        288.87        313.01        31.24 o
  22   0  -2         92.77        118.47        21.34 o
  24   0  -2        337.45        423.75        38.05 o
  26   0  -2         18.07          4.95        15.47 o
  28   0  -2        229.23        220.21        31.24 o
  30   0  -2         22.82         13.30        17.32 o
  32   0  -2        387.64        401.17        45.16 o
  34   0  -2        566.45        678.30        57.23 o
  36   0  -2        134.69        112.91        29.08 o
  38   0  -2        120.77         79.50        28.46 o
  40   0  -2         40.75         37.43        25.67 o
  42   0  -2         17.92         13.30        24.44 o
  44   0  -2          3.37         -1.86        24.13 o
   1   1  -2       4918.39       4980.36       250.53 o
   5   1  -2       3543.48       3618.19       182.17 o
   9   1  -2       8889.10       9077.99       455.00 o
  11   1  -2        449.85        392.05        32.59 o
  13   1  -2        225.36        223.21        10.25 o
  15   1  -2         65.74         78.58         8.40 o
  17   1  -2       2530.75       2664.85        71.67 o
  19   1  -2       1295.49       1511.08        60.59 o
  21   1  -2        270.42        224.53        23.66 o
  23   1  -2          8.36         19.18        10.28 o
  25   1  -2         67.93         45.24        12.54 o
  27   1  -2        253.63        282.45        24.37 o
  29   1  -2         60.08         56.90        15.17 o
  31   1  -2         79.11         73.32        16.40 o
  33   1  -2         52.65         48.34        15.24 o
  35   1  -2        101.64         86.79        21.19 o
  37   1  -2         14.96         15.50        15.20 o
  39   1  -2        133.20        113.74        21.54 o
  41   1  -2         58.38         56.09        24.28 o
  43   1  -2         30.30         25.42        20.88 o
   0   2  -2       1145.08       1080.09        58.77 o
   2   2  -2       8546.10       8541.65       299.86 o
   4   2  -2       2510.98       2581.74       135.18 o
   6   2  -2       2619.59        950.17        52.28 o
   8   2  -2       2380.83       2226.46       165.32 o
  10   2  -2       4823.84       4750.90       164.56 o
  12   2  -2         29.32         29.65         5.95 o
  14   2  -2        627.65        630.29        20.59 o
  16   2  -2        556.45        584.92        23.17 o
  18   2  -2       1334.81       1310.39        55.45 o
  20   2  -2        523.52        598.19        30.40 o
  22   2  -2        330.01        288.60        21.98 o
  24   2  -2        317.37        382.75        33.56 o
  26   2  -2        248.63        224.66        43.46 o
  28   2  -2       1228.67       1319.64        60.37 o
  30   2  -2        238.72        276.29        25.43 o
  32   2  -2         63.31         33.55        14.85 o
  34   2  -2         95.33        123.81        39.73 o
  36   2  -2         36.73         30.31        22.27 o
  38   2  -2        388.34        410.76        49.18 o
  40   2  -2          9.94         15.47        22.58 o
  42   2  -2          0.24        -18.87        20.11 o
  44   2  -2         17.08         10.83        24.75 o
   1   3  -2       4387.19       4525.45       165.34 o
   3   3  -2       2979.47       2875.33       150.32 o
   5   3  -2        133.40        111.68         8.55 o
   7   3  -2        396.95        382.49        16.15 o
   9   3  -2       1886.41       2120.09        66.12 o
  11   3  -2       1734.87       1773.87        56.54 o
  13   3  -2        141.91        154.54        13.50 o
  15   3  -2       2057.54       2102.31       118.16 o
  17   3  -2         23.40         11.45        12.99 o
  19   3  -2        904.87        902.54        59.39 o
  21   3  -2        367.88        318.58        33.10 o
  23   3  -2         62.40         62.49        19.49 o
  25   3  -2       1774.79       1826.73       110.43 o
  27   3  -2        371.06        346.73        39.90 o
  29   3  -2        526.34        562.92        50.11 o
  31   3  -2         31.42         39.90        21.96 o
  33   3  -2         60.27        102.70        28.77 o
  35   3  -2         88.42         73.93        24.44 o
  37   3  -2         75.08         71.76        27.84 o
  39   3  -2         79.28         34.65        23.82 o
  41   3  -2          0.34         -8.04        20.11 o
  43   3  -2          6.15        -19.49        19.49 o
   0   4  -2       3436.33       3650.98       192.37 o
   2   4  -2       2449.22       2441.07       107.52 o
   4   4  -2       5736.40       6658.17       195.18 o
   6   4  -2       6703.24       7628.12       273.61 o
   8   4  -2       1568.07       1826.07        72.18 o
  10   4  -2       2585.76       2655.09       101.92 o
  12   4  -2       4262.27       4501.96       164.46 o
  14   4  -2       1282.30       1379.92        59.99 o
  16   4  -2        707.90        765.58        36.06 o
  18   4  -2         23.36         20.65        10.21 o
  20   4  -2       1046.08       1048.88        48.62 o
  22   4  -2       3012.92       2954.12       163.91 o
  24   4  -2       1757.09       1953.55       114.45 o
  26   4  -2        545.23        590.76        50.73 o
  28   4  -2          9.19         -4.95        17.63 o
  30   4  -2        172.53        175.36        31.86 o
  32   4  -2        104.86         89.40        26.29 o
  34   4  -2         15.09          4.64        19.80 o
  36   4  -2         17.20         20.42        22.89 o
  38   4  -2         30.70         21.03        24.44 o
  40   4  -2         49.24          8.97        22.27 o
  42   4  -2          3.03          1.24        21.96 o
   1   5  -2        480.56        480.32        26.36 o
   3   5  -2        110.37        106.78        12.36 o
   5   5  -2        282.51        280.49        20.78 o
   7   5  -2        308.39        293.04        21.29 o
   9   5  -2          2.56         10.24         8.96 o
  11   5  -2       1704.99       1808.02        74.15 o
  13   5  -2        117.56         95.81        29.54 o
  15   5  -2        710.51        718.83        36.28 o
  17   5  -2        221.11        195.98        18.97 o
  19   5  -2        137.19        101.84        20.73 o
  21   5  -2        497.65        496.87        31.58 o
  23   5  -2        979.99       1035.35        49.56 o
  25   5  -2        434.38        435.81        78.09 o
  27   5  -2        125.16        144.38        19.67 o
  29   5  -2        217.57        190.41        36.64 o
  31   5  -2        100.14        114.13        18.85 o
  33   5  -2         98.40         59.08        26.91 o
  35   5  -2         91.26        117.55        31.24 o
  37   5  -2         49.21         44.23        25.06 o
  39   5  -2          5.85        -11.75        22.89 o
  41   5  -2         39.39         73.00        30.93 o
   0   6  -2        791.02        811.59        55.68 o
   2   6  -2         62.79         76.62        13.20 o
   4   6  -2        706.54        730.59        35.75 o
   6   6  -2         94.50         91.89        13.17 o
   8   6  -2        341.69        350.25        25.48 o
  10   6  -2        317.13        300.78        56.76 o
  12   6  -2        331.77        276.44        22.64 o
  14   6  -2         43.11         37.93        12.34 o
  16   6  -2        218.62        177.52        19.37 o
  18   6  -2         37.04         28.83        13.56 o
  20   6  -2        106.76        105.74        17.06 o
  22   6  -2         31.01         12.18        12.32 o
  24   6  -2        194.16        205.26        43.62 o
  26   6  -2         16.18         22.50        13.26 o
  28   6  -2         68.62         84.33        17.80 o
  30   6  -2        300.02        303.20        28.08 o
  32   6  -2          9.65         22.69        14.75 o
  34   6  -2         49.51         47.52        20.11 o
  36   6  -2         79.44         71.11        20.01 o
  38   6  -2         78.17         80.64        21.07 o
   1   7  -2       1769.66       1934.41        81.59 o
   3   7  -2        413.58        411.33        29.66 o
   5   7  -2        415.64        428.36        30.73 o
   7   7  -2        572.00        551.48        32.69 o
   9   7  -2        240.77        314.66        49.03 o
  11   7  -2       1721.24       1688.03        71.41 o
  13   7  -2         81.27         69.88        15.19 o
  15   7  -2         28.03         19.18        13.34 o
  17   7  -2        280.99        222.04        23.01 o
  19   7  -2         34.45         -5.85        12.54 o
  21   7  -2        191.29        163.98        21.54 o
  23   7  -2          9.05         10.51        13.07 o
  25   7  -2         16.44         25.63        14.54 o
  27   7  -2          8.85          8.03        14.43 o
  29   7  -2          7.20         29.55        15.74 o
  31   7  -2         14.86         -4.36        14.30 o
  33   7  -2        104.60        115.97        22.32 o
  35   7  -2         15.45         23.40        23.05 o
   0   8  -2       1132.71       1173.17        81.66 o
   2   8  -2        858.26        872.73        47.56 o
   4   8  -2       2234.56       2458.55       101.38 o
   6   8  -2        350.56        334.70        28.97 o
   8   8  -2        724.17        804.12        72.21 o
  10   8  -2         94.54         83.36        19.80 o
  12   8  -2        273.00        264.27        26.56 o
  14   8  -2        491.78        428.75        33.35 o
  16   8  -2        129.33        105.57        20.88 o
  18   8  -2          8.70          5.52        14.42 o
  20   8  -2         26.87         30.93        16.62 o
  22   8  -2         76.69         76.08        18.37 o
  24   8  -2          6.77        -13.07        13.07 o
  26   8  -2          6.15          3.63        15.14 o
  28   8  -2         31.75         46.86        17.50 o
  30   8  -2         32.52         67.62        19.90 o
  32   8  -2         73.63         76.04        21.29 o
   1   9  -2        244.00        241.87        26.79 o
   3   9  -2        624.77        631.86        43.84 o
   5   9  -2        177.22        135.98        21.11 o
   7   9  -2         43.90         51.10        17.17 o
   9   9  -2         84.91         72.75        17.50 o
  11   9  -2        107.24        106.73        26.60 o
  13   9  -2          4.01        -13.48        13.48 o
  15   9  -2          7.97         -7.58        14.65 o
  17   9  -2          8.30        -10.67        13.95 o
  19   9  -2         96.79         79.80        19.79 o
  21   9  -2         20.61         12.62        16.18 o
  23   9  -2          4.00        -12.04        14.21 o
  25   9  -2          2.70         -2.51        14.98 o
  27   9  -2         69.52         70.70        20.88 o
  29   9  -2         76.72         84.00        22.16 o
   0  10  -2        167.19        199.18        36.81 o
   2  10  -2         30.22         42.32        40.37 o
   4  10  -2          2.72        -14.73        14.73 o
   6  10  -2         37.64         62.74        18.04 o
   8  10  -2          7.75         15.78        16.95 o
  10  10  -2        105.52        124.20        23.07 o
  12  10  -2         41.95         36.93        32.02 o
  14  10  -2         26.14         21.25        16.58 o
  16  10  -2         18.14         11.30        17.60 o
  18  10  -2         12.37         27.38        18.36 o
  20  10  -2         43.57         60.04        31.55 o
  22  10  -2          2.14        -14.95        14.95 o
  24  10  -2         10.55         21.16        18.15 o
   1  11  -2         49.24         39.96        24.90 o
   3  11  -2         42.81         48.83        22.12 o
   5  11  -2         52.86         51.62        33.72 o
   7  11  -2         39.65         45.16        20.78 o
   9  11  -2        133.94        199.32        29.09 o
  11  11  -2         65.25         68.49        22.08 o
  13  11  -2         64.50         88.78        57.85 o
  15  11  -2          8.36         47.47        43.46 o
  17  11  -2         36.90          3.02        18.58 o
   0  12  -2        176.94        272.80        48.57 o
   3   1  -1       6624.76       2698.02       136.11 o
   9   1  -1       2799.29       2663.97        95.80 o
  13   1  -1          6.77          1.28         3.86 o
  15   1  -1        783.32        792.99        24.77 o
  17   1  -1       4437.31       4912.63       179.56 o
  19   1  -1        487.08        518.87        27.11 o
  21   1  -1       1113.33       1342.13        57.30 o
  23   1  -1        869.11       1003.59        44.73 o
  25   1  -1         49.82         42.33        11.57 o
  27   1  -1         98.74         99.83        14.98 o
  29   1  -1        402.81        397.22        29.63 o
  31   1  -1        548.64        600.22        45.16 o
  33   1  -1        355.87        386.50        31.14 o
  35   1  -1        145.66        134.95        19.99 o
  37   1  -1         91.07         99.50        23.66 o
  39   1  -1        204.50        218.54        59.39 o
  41   1  -1          7.40         10.72        15.07 o
  43   1  -1         21.25         11.75        22.89 o
  45   1  -1          8.14         21.03        23.51 o
   0   2  -1       5566.64       5479.25       275.89 o
   8   2  -1       1779.77       1742.90        91.87 o
  10   2  -1        703.03        721.30        42.38 o
  12   2  -1        578.64        581.48        21.64 o
  14   2  -1       1242.72       1343.31        54.24 o
  16   2  -1        273.35        250.53        25.67 o
  18   2  -1        177.72        161.21        15.20 o
  20   2  -1          1.73          8.99         8.28 o
  22   2  -1         87.41         68.68        12.47 o
  24   2  -1        279.91        304.26        22.82 o
  26   2  -1         36.28         25.37        11.48 o
  28   2  -1         27.98         17.17        15.78 o
  30   2  -1        938.29        977.26        48.99 o
  32   2  -1        272.56        249.29        35.26 o
  34   2  -1        484.91        578.70        56.92 o
  36   2  -1          5.51          3.40        18.87 o
  38   2  -1        323.76        322.29        43.31 o
  40   2  -1         23.63         71.46        26.60 o
  42   2  -1         14.48         47.95        25.06 o
  44   2  -1          4.17         16.39        23.82 o
   1   3  -1       4232.18       3935.54       130.01 o
   3   3  -1       5675.92       5692.58       201.32 o
   5   3  -1         54.08         62.27         9.43 o
   7   3  -1       1467.49       1511.55        79.81 o
   9   3  -1       4634.13       4706.51       138.27 o
  11   3  -1       2684.52       2810.84       105.75 o
  13   3  -1       2755.50       2950.10       154.36 o
  15   3  -1        588.74        664.38        44.23 o
  17   3  -1       1222.20       1365.89        80.74 o
  19   3  -1        216.05        192.99        24.75 o
  21   3  -1        927.97        938.42        60.63 o
  23   3  -1        783.83        776.02        55.37 o
  25   3  -1        363.09        364.36        39.29 o
  27   3  -1        598.80        641.18        50.11 o
  29   3  -1        820.41        835.72        63.10 o
  31   3  -1        523.78        541.58        53.21 o
  33   3  -1        246.26        214.34        34.65 o
  35   3  -1        176.78        257.02        37.43 o
  37   3  -1         61.88         44.54        22.89 o
  39   3  -1         83.47         66.51        27.84 o
  41   3  -1         54.62         49.18        25.06 o
  43   3  -1          4.39         -5.26        22.27 o
   0   4  -1       1571.57       1811.88       100.84 o
   2   4  -1        366.38        373.21        32.33 o
   4   4  -1        422.36        452.01        23.73 o
   6   4  -1        827.21        867.05        37.18 o
   8   4  -1       1979.97       2167.90        83.55 o
  10   4  -1         64.77         51.12         9.94 o
  12   4  -1         16.92         27.13         8.18 o
  14   4  -1        363.90        386.51        22.84 o
  16   4  -1        460.13        491.55        26.67 o
  18   4  -1        210.90        234.32        19.50 o
  20   4  -1        226.24        195.78        26.60 o
  22   4  -1        147.47        117.24        22.27 o
  24   4  -1        212.63        215.57        29.70 o
  26   4  -1         27.91         49.80        20.11 o
  28   4  -1        398.65        536.94        50.42 o
  30   4  -1         19.83          7.73        18.25 o
  32   4  -1         35.39         54.13        24.13 o
  34   4  -1          0.21         11.45        19.49 o
  36   4  -1         27.50         55.99        25.37 o
  38   4  -1         29.31         44.23        25.67 o
  40   4  -1          3.19         17.63        22.27 o
  42   4  -1         16.62         58.77        28.46 o
   1   5  -1        300.95        301.10        20.67 o
   3   5  -1        791.82        841.75        39.04 o
   5   5  -1        326.75        363.52        22.64 o
   7   5  -1        556.01        545.79        32.79 o
   9   5  -1       1372.05       1508.57        61.24 o
  11   5  -1        134.28        186.40        16.95 o
  13   5  -1       1481.86       1602.61        65.28 o
  15   5  -1        259.95        273.60        33.41 o
  17   5  -1        339.91        308.96        23.07 o
  19   5  -1        243.92        230.89        20.21 o
  21   5  -1         57.00         45.27        27.69 o
  23   5  -1        421.95        394.30        29.07 o
  25   5  -1        483.70        473.13        32.34 o
  27   5  -1        404.86        447.83        32.26 o
  29   5  -1        660.72        694.39        56.92 o
  31   5  -1        365.70        333.43        43.31 o
  33   5  -1         40.86         17.94        21.34 o
  35   5  -1         63.45         34.65        23.51 o
  37   5  -1         86.55         94.04        30.31 o
  39   5  -1         83.47        100.84        30.62 o
  41   5  -1         27.18         33.72        26.60 o
   0   6  -1         91.95         96.20        20.11 o
   2   6  -1        146.89        158.54        16.47 o
   4   6  -1        451.00        490.84        28.53 o
   6   6  -1        237.93        300.02        22.53 o
   8   6  -1         31.32         33.54        11.22 o
  10   6  -1       1009.10       1021.38        47.35 o
  12   6  -1        584.84        630.20        34.49 o
  14   6  -1        137.45        129.04        16.60 o
  16   6  -1        173.32        120.06        16.12 o
  18   6  -1         88.59         96.01        21.65 o
  20   6  -1        167.30        171.02        29.53 o
  22   6  -1        116.97        101.56        16.08 o
  24   6  -1        127.48        135.05        41.13 o
  26   6  -1        468.55        435.04        32.35 o
  28   6  -1        351.08        395.07        31.93 o
  30   6  -1         42.07         20.28        14.95 o
  32   6  -1        165.76        157.92        22.82 o
  34   6  -1         36.04         40.50        19.80 o
  36   6  -1          3.58         16.38        16.37 o
  38   6  -1        101.47        145.73        42.98 o
   1   7  -1        580.25        618.47        34.99 o
   3   7  -1        267.68        235.09        21.98 o
   5   7  -1       1231.38       1273.48        57.09 o
   7   7  -1       1773.56       1680.31        72.51 o
   9   7  -1        307.37        330.54        52.43 o
  11   7  -1        263.53        286.72        24.72 o
  13   7  -1        332.10        353.68        28.65 o
  15   7  -1         32.95         24.61        34.65 o
  17   7  -1        120.57        124.27        21.96 o
  19   7  -1        591.84        452.09        32.66 o
  21   7  -1        165.14        137.48        20.44 o
  23   7  -1        309.47        267.88        26.14 o
  25   7  -1        168.47        175.82        44.99 o
  27   7  -1         42.04         37.65        16.12 o
  29   7  -1          4.05         10.45        17.48 o
  31   7  -1          3.40         19.94        14.75 o
  33   7  -1          0.36          6.40        15.62 o
  35   7  -1          3.04        -14.39        37.27 o
  37   7  -1         32.99         42.68        32.17 o
   0   8  -1       2851.49       3141.88       179.07 o
   2   8  -1         58.93         71.10        16.52 o
   4   8  -1       1531.09       1646.62        74.37 o
   6   8  -1        458.99        526.88        42.53 o
   8   8  -1         11.90         -5.04        13.54 o
  10   8  -1        398.48        401.04        30.88 o
  12   8  -1         11.50          1.22        13.46 o
  14   8  -1        230.93        198.42        23.95 o
  16   8  -1        152.84        192.58        22.36 o
  18   8  -1        134.97        123.70        34.18 o
  20   8  -1         98.25         79.12        18.24 o
  22   8  -1         49.96         59.51        16.77 o
  24   8  -1          2.58          7.97        14.45 o
  26   8  -1          5.74         -7.11        14.00 o
  28   8  -1         46.61         43.99        16.71 o
  30   8  -1         56.74         44.76        19.07 o
  32   8  -1         52.71         58.09        21.81 o
  34   8  -1          1.48         28.72        17.24 o
   1   9  -1        521.75        495.07        51.95 o
   3   9  -1       1003.20       1087.31        87.68 o
   5   9  -1        501.97        517.68        37.51 o
   7   9  -1        163.87        165.61        22.20 o
   9   9  -1         19.33         25.68        15.73 o
  11   9  -1         40.05         28.60        16.62 o
  13   9  -1        176.90        200.35        24.86 o
  15   9  -1        137.06        120.32        27.22 o
  17   9  -1         11.68          9.85        14.61 o
  19   9  -1         84.02         56.89        18.59 o
  21   9  -1        124.66         93.21        20.97 o
  23   9  -1         27.80         20.73        16.73 o
  25   9  -1          1.27        -12.68        15.31 o
  27   9  -1         20.08         27.95        32.79 o
  29   9  -1         14.70         52.01        18.81 o
   0  10  -1         60.70         67.12        26.29 o
   2  10  -1        170.32        178.22        38.65 o
   4  10  -1          3.95         11.67        16.80 o
   6  10  -1         21.18         15.13        16.60 o
   8  10  -1         10.51         -3.31        15.46 o
  10  10  -1         34.06         61.75        19.31 o
  12  10  -1         11.75          5.24        15.42 o
  14  10  -1         15.69          2.93        15.63 o
  16  10  -1         40.74         26.71        17.60 o
  18  10  -1         53.25         35.67        18.62 o
  20  10  -1         14.73        -14.40        14.40 o
  22  10  -1         95.31         80.07        21.48 o
  24  10  -1         23.72         33.25        20.19 o
  26  10  -1          2.91          7.03        17.44 o
   1  11  -1         90.17         72.70        21.93 o
   3  11  -1         84.01         71.75        21.62 o
   5  11  -1         80.66         65.43        21.11 o
   7  11  -1         41.72         68.01        20.64 o
   9  11  -1        123.22        152.26        25.93 o
  11  11  -1         28.13         15.72        18.93 o
  13  11  -1         28.62         28.93        38.98 o
  15  11  -1         49.42         69.29        32.48 o
  17  11  -1          5.56         -0.18        27.84 o
  19  11  -1         54.22         15.70        19.03 o
   0  12  -1        104.51        166.08        39.59 o
   2  12  -1         22.58          6.87        24.90 o
   4  12  -1         71.35         67.26        22.28 o
   6  12  -1         47.77         49.56        21.35 o
  12   0   0        484.51        473.83        30.93 o
  14   0   0        233.01        263.83        22.58 o
  16   0   0       4669.86       5247.60       269.40 o
  18   0   0       2893.34       3276.72       173.19 o
  20   0   0         51.76         24.75        11.45 o
  22   0   0        217.68        252.07        27.22 o
  24   0   0        160.12        156.80        22.89 o
  26   0   0         53.61         45.78        16.39 o
  28   0   0         10.24         18.87        15.47 o
  30   0   0         69.68         44.85        18.56 o
  32   0   0        443.88        472.60        46.71 o
  34   0   0        104.27         99.30        26.60 o
  36   0   0       1331.87       1525.16        98.68 o
  38   0   0          3.56         19.18        21.34 o
  40   0   0          1.81          5.26        19.80 o
  42   0   0          5.98         -3.40        20.11 o
  44   0   0          0.01          8.35        21.03 o
   7   1   0      29371.42      29613.02      1043.34 o
  13   1   0       1884.10       1968.19        74.59 o
  15   1   0        134.69        161.49        13.32 o
  17   1   0       1430.16       1448.98        58.07 o
  19   1   0       3490.62       3772.52       140.18 o
  21   1   0         28.95         31.85         8.86 o
  23   1   0        226.77        221.90        27.38 o
  25   1   0       1052.98       1032.04        46.81 o
  27   1   0         46.90         43.03        14.54 o
  29   1   0        273.69        237.49        29.08 o
  31   1   0          0.55        -10.61        10.61 o
  33   1   0         15.69         20.06        12.98 o
  35   1   0         33.57         20.38        20.42 o
  37   1   0        347.92        340.16       100.84 o
  39   1   0        216.33        268.16        39.29 o
  41   1   0          0.41          9.90        20.11 o
  43   1   0         36.22         37.74        24.44 o
  45   1   0          0.44         -6.50        22.27 o
   6   2   0          0.15         -2.55         2.55 o
  10   2   0         20.02          8.67         5.84 o
  12   2   0        148.05        136.11        16.70 o
  14   2   0        496.21        506.00        35.26 o
  16   2   0        753.20        688.51        44.85 o
  18   2   0          4.77         10.21        11.75 o
  20   2   0         66.91         83.21        15.78 o
  22   2   0       2950.67       3136.93       168.86 o
  24   2   0        194.03        141.67        23.20 o
  26   2   0       1263.36       1438.55        87.54 o
  28   2   0        337.24        319.82        35.26 o
  30   2   0        858.31        993.48        68.67 o
  32   2   0        848.86        867.89        64.34 o
  34   2   0        208.59        166.08        28.77 o
  36   2   0         70.89         68.67        24.75 o
  38   2   0        127.50        109.19        27.84 o
  40   2   0         29.36         43.00        23.51 o
  42   2   0          0.05         12.99        21.34 o
  44   2   0         53.19         55.68        27.22 o
   5   3   0        595.32        243.10        20.11 o
   7   3   0       2575.29       1185.24        66.20 o
   9   3   0        178.69        153.83        24.27 o
  11   3   0       2114.37       2201.83        83.66 o
  13   3   0       4739.49       5321.84       274.04 o
  15   3   0       1702.02       1968.71       108.58 o
  17   3   0         17.63          2.78        10.83 o
  19   3   0          8.83          7.73        11.75 o
  21   3   0         11.44          4.02        11.75 o
  23   3   0        776.43        875.93        59.08 o
  25   3   0        403.77        385.71        37.43 o
  27   3   0        883.16        918.00        64.65 o
  29   3   0        808.71        800.77        60.01 o
  31   3   0        107.51        104.86        25.06 o
  33   3   0        216.66        255.48        35.57 o
  35   3   0        108.16         87.85        27.22 o
  37   3   0         22.76         11.75        20.42 o
  39   3   0          0.21        -17.01        17.01 o
  41   3   0         43.25          8.04        21.96 o
  43   3   0          1.58         23.20        23.20 o
   0   4   0        912.11       1026.89        61.25 o
   2   4   0       1579.40       1575.94        62.01 o
   4   4   0        662.38        687.76        31.39 o
   6   4   0         33.74         36.82        11.45 o
   8   4   0      24515.28      26757.12       946.69 o
  10   4   0      13106.03      14667.16       522.28 o
  12   4   0         58.23         41.54         8.96 o
  14   4   0         12.49          5.46         7.65 o
  16   4   0         59.30         62.53        22.58 o
  18   4   0       1012.19        974.61        62.18 o
  20   4   0        178.15        149.10        22.27 o
  22   4   0        215.50        178.76        25.98 o
  24   4   0       1281.45       1438.55        88.47 o
  26   4   0       1768.16       1921.69       113.83 o
  28   4   0       1820.96       1980.47       118.78 o
  30   4   0         66.82        104.86        25.67 o
  32   4   0          0.22         -3.40        17.63 o
  34   4   0         18.31         12.37        19.80 o
  36   4   0          1.56        -16.09        16.09 o
  38   4   0          8.62         35.88        22.89 o
  40   4   0         27.03          5.57        23.20 o
  42   4   0         63.74         63.41        26.29 o
   1   5   0        254.66        219.22        17.60 o
   3   5   0        971.37        977.02        52.90 o
   5   5   0        402.72        422.52        29.85 o
   7   5   0       2289.08       2723.36       104.00 o
   9   5   0       1025.62       1063.08        46.37 o
  11   5   0        144.59        164.78        23.96 o
  13   5   0        195.81        215.39        17.82 o
  15   5   0          6.51         15.36         8.52 o
  17   5   0         16.62          3.73        18.71 o
  19   5   0        227.08        208.71        18.81 o
  21   5   0         20.44          3.20         9.56 o
  23   5   0        330.86        339.99        34.65 o
  25   5   0        408.28        420.47        30.00 o
  27   5   0        437.20        534.77        48.26 o
  29   5   0        564.62        682.63        56.61 o
  31   5   0          1.37          2.17        18.56 o
  33   5   0        184.37        195.47        33.41 o
  35   5   0         14.99         43.62        22.89 o
  37   5   0          4.77         13.30        21.96 o
  39   5   0         58.51         70.53        27.22 o
  41   5   0         44.12         98.68        30.01 o
   0   6   0       1201.68       1190.80        73.62 o
   2   6   0          0.41          3.47         8.54 o
   4   6   0         10.86          1.12         8.74 o
   6   6   0        200.77        211.57        24.59 o
   8   6   0        134.20        171.96        17.61 o
  10   6   0         78.40         70.36        17.17 o
  12   6   0        148.72        136.68        16.15 o
  14   6   0        248.45        314.52        35.88 o
  16   6   0         27.80         42.18        20.11 o
  18   6   0         15.63          9.26        11.04 o
  20   6   0        157.04        130.23        25.04 o
  22   6   0        173.94        125.05        17.38 o
  24   6   0         42.78         25.44        12.66 o
  26   6   0         26.30         23.72        13.23 o
  28   6   0        137.50        125.85        19.89 o
  30   6   0        345.24        372.46        31.38 o
  32   6   0        153.34        176.15        23.29 o
  34   6   0        121.11        137.71        35.56 o
  36   6   0         32.99         41.45        17.49 o
  38   6   0          6.34          0.40        16.02 o
  40   6   0         21.13         29.70        27.53 o
   1   7   0        880.39        934.30        45.60 o
   3   7   0       2636.41       2855.46       112.08 o
   5   7   0        463.14        511.25        31.82 o
   7   7   0       1337.32       1442.97        63.21 o
   9   7   0        518.18        519.29        46.25 o
  11   7   0          5.93         -9.22         9.22 o
  13   7   0        632.25        579.19        63.26 o
  15   7   0         31.38          1.08        11.69 o
  17   7   0          2.41          4.96        11.44 o
  19   7   0          3.38          3.22        12.24 o
  21   7   0        252.74        184.16        28.44 o
  23   7   0        152.57        134.50        20.01 o
  25   7   0         44.82         18.46        14.64 o
  27   7   0         30.27         42.91        14.97 o
  29   7   0          9.57         24.87        15.41 o
  31   7   0         24.07         11.99        15.20 o
  33   7   0         54.16         36.48        16.83 o
  35   7   0         66.25        128.79        23.07 o
  37   7   0         67.96         95.11        22.14 o
   0   8   0       7460.51       8444.23       439.84 o
   2   8   0       3313.46       3580.53       139.86 o
   4   8   0        264.78        343.13        47.02 o
   6   8   0        238.52        250.41        25.40 o
   8   8   0         13.49         21.32        18.25 o
  10   8   0         81.95         58.14        15.59 o
  12   8   0        399.14        410.51        30.94 o
  14   8   0         99.15        106.17        18.80 o
  16   8   0        337.29        311.02        28.64 o
  18   8   0        472.32        403.91        91.70 o
  20   8   0         34.27         45.22        19.02 o
  22   8   0          0.18          5.56        21.65 o
  24   8   0          4.53        -13.15        13.15 o
  26   8   0          0.03          5.64        14.75 o
  28   8   0          6.36         10.35        20.73 o
  30   8   0         13.27         23.74        16.68 o
  32   8   0          0.12         20.30        16.99 o
  34   8   0         65.10         53.95        20.03 o
   1   9   0          1.48          3.25        12.66 o
   3   9   0         75.08         82.21        18.45 o
   5   9   0        350.71        387.65        85.36 o
   7   9   0         36.40         22.01        15.63 o
   9   9   0          8.81         -0.96        20.26 o
  11   9   0          1.05        -12.68        12.68 o
  13   9   0         21.70         18.87        23.82 o
  15   9   0         91.55         81.92        19.09 o
  17   9   0          0.38        -15.46        20.73 o
  19   9   0         78.27         46.63        18.15 o
  21   9   0          6.91          5.60        16.24 o
  23   9   0         14.69          2.05        15.19 o
  25   9   0        175.03        166.30        24.33 o
  27   9   0          2.07          5.42        28.30 o
  29   9   0         19.13        -14.81        16.24 o
  31   9   0         76.55         87.62        22.72 o
   0  10   0        380.74        488.68        54.75 o
   2  10   0        196.66        206.28        50.25 o
   4  10   0         20.74         10.52        15.31 o
   6  10   0         34.89         37.43        17.48 o
   8  10   0         17.83          9.28        26.29 o
  10  10   0          7.91         -0.31        15.75 o
  12  10   0          3.48          6.18        15.73 o
  14  10   0         56.35         77.21        20.42 o
  16  10   0         18.96         13.89        16.17 o
  18  10   0          2.14          8.78        17.06 o
  20  10   0         12.64         13.30        17.04 o
  22  10   0         10.66         -4.69        15.74 o
  24  10   0          2.29         -0.44        16.71 o
  26  10   0          1.87         -1.49        17.09 o
   1  11   0        277.37        300.59        32.12 o
   3  11   0         25.38         46.73        22.89 o
   5  11   0          0.00        -36.19        47.64 o
   7  11   0        265.79        328.61        42.53 o
   9  11   0         31.29         67.93        20.72 o
  11  11   0        137.51        182.73        27.32 o
  13  11   0        107.40        137.24        25.04 o
  15  11   0         38.30         29.91        19.11 o
  17  11   0         67.45         73.97        22.41 o
  19  11   0          6.48         13.86        18.79 o
   0  12   0         88.53         71.46        31.24 o
   2  12   0         41.59         26.86        31.40 o
   4  12   0         96.63         84.36        22.26 o
   6  12   0        173.31        144.23        27.08 o
   8  12   0         77.79        133.00        35.71 o
   9   1   1       2796.58       2609.30        78.58 o
  13   1   1          6.85         -4.95         7.42 o
  15   1   1        783.88        839.74        48.26 o
  17   1   1       4434.94       4880.13       178.13 o
  19   1   1        486.94        520.98        26.24 o
  21   1   1       1113.84       1393.43        56.21 o
  23   1   1        869.50        941.24        42.76 o
  25   1   1         49.67         67.32        11.47 o
  27   1   1         98.86        109.75        14.27 o
  29   1   1        403.54        455.71        29.74 o
  31   1   1        547.74        538.48        46.71 o
  33   1   1        356.22        395.29        41.45 o
  35   1   1        145.82        129.61        26.29 o
  37   1   1         91.22         62.49        22.89 o
  39   1   1        204.31        164.53        30.93 o
  41   1   1          7.43        -16.39        17.94 o
  43   1   1         21.28         23.20        23.82 o
   0   2   1       5570.84       5455.13       275.89 o
   4   2   1       8960.17       3344.15       170.41 o
   8   2   1       1779.07       1732.07        91.87 o
  10   2   1        703.10        719.13        42.38 o
  12   2   1        577.75        595.71        37.43 o
  14   2   1       1243.02       1302.16        73.93 o
  16   2   1        273.75        268.16        24.44 o
  18   2   1        177.47        196.70        20.73 o
  20   2   1          1.76          7.73         9.59 o
  22   2   1         87.31         90.94        17.32 o
  24   2   1        279.93        276.82        29.08 o
  26   2   1         36.32         46.71        15.78 o
  28   2   1         28.02         39.59        16.70 o
  30   2   1        938.05       1025.34        68.36 o
  32   2   1        272.70        213.10        30.93 o
  34   2   1        484.84        596.33        50.73 o
  36   2   1          5.52        -16.09        16.09 o
  38   2   1        323.71        375.81        43.62 o
  40   2   1         23.62         49.18        23.51 o
  42   2   1         14.49         28.77        22.89 o
   1   3   1       4231.09       3237.20       239.56 o
   3   3   1       5673.86       5434.40       284.55 o
   5   3   1         54.04         41.38         7.33 o
   7   3   1       1469.57       1444.47        56.54 o
   9   3   1       4639.22       4602.25       169.17 o
  11   3   1       2688.16       2851.73       105.54 o
  13   3   1       2754.23       2840.31       152.19 o
  15   3   1        588.68        600.04        41.45 o
  17   3   1       1220.66       1380.73        79.19 o
  19   3   1        215.05        228.87        23.82 o
  21   3   1        929.73        889.24        58.15 o
  23   3   1        783.14        776.33        53.21 o
  25   3   1        362.78        343.95        34.34 o
  27   3   1        598.04        557.97        47.33 o
  29   3   1        820.88        865.11        60.94 o
  31   3   1        523.79        565.71        48.26 o
  33   3   1        246.40        253.62        33.72 o
  35   3   1        176.75        150.34        29.39 o
  37   3   1         61.96         61.87        22.58 o
  39   3   1         83.49        103.32        28.77 o
  41   3   1         54.59         50.42        23.82 o
   0   4   1       1571.43       1861.99       100.53 o
   2   4   1        367.05        360.82        20.56 o
   4   4   1        421.58        453.35        26.90 o
   6   4   1        826.97        818.29        36.31 o
   8   4   1       1979.05       2170.62        83.12 o
  10   4   1         65.28         69.92        14.07 o
  12   4   1         17.02         18.62         9.28 o
  14   4   1        363.95        387.28        22.40 o
  16   4   1        459.96        472.25        25.81 o
  18   4   1        210.39        210.93        25.67 o
  20   4   1        226.54        187.73        23.51 o
  22   4   1        147.82        129.30        21.65 o
  24   4   1        212.60        201.96        27.53 o
  26   4   1         27.91         64.65        19.80 o
  28   4   1        399.23        454.69        45.16 o
  30   4   1         19.78         28.77        17.63 o
  32   4   1         35.24         26.91        18.87 o
  34   4   1          0.21        -16.09        16.09 o
  36   4   1         27.48         49.80        21.96 o
  38   4   1         29.34         40.52        22.58 o
  40   4   1          3.19         15.16        21.03 o
   1   5   1        300.47        288.58        43.15 o
   3   5   1        792.85        905.20        54.13 o
   5   5   1        326.37        396.31        22.75 o
   7   5   1        555.35        602.21        29.41 o
   9   5   1       1374.23       1457.89        60.37 o
  11   5   1        134.87        152.57        15.14 o
  13   5   1       1479.93       1549.16        64.53 o
  15   5   1        260.27        250.44        28.30 o
  17   5   1        339.37        302.07        22.53 o
  19   5   1        244.94        231.28        20.38 o
  21   5   1         56.99         67.12        14.54 o
  23   5   1        421.26        448.05        29.75 o
  25   5   1        483.65        534.76        31.82 o
  27   5   1        404.52        464.55        45.78 o
  29   5   1        660.24        595.71        52.59 o
  31   5   1        366.32        396.22        43.00 o
  33   5   1         40.88         61.25        22.58 o
  35   5   1         63.68        106.72        27.22 o
  37   5   1         86.53         81.97        26.60 o
  39   5   1         83.31        127.44        31.55 o
   0   6   1         92.04        117.24        20.11 o
   2   6   1        147.44        138.09        15.27 o
   4   6   1        450.70        503.15        41.43 o
   6   6   1        238.95        238.25        19.79 o
   8   6   1         31.23         14.85        10.06 o
  10   6   1       1009.31       1047.58        47.24 o
  12   6   1        583.88        544.08        30.84 o
  14   6   1        137.28        145.21        18.70 o
  16   6   1        173.45        195.50        18.72 o
  18   6   1         88.89         63.04        13.79 o
  20   6   1        167.10        163.46        19.01 o
  22   6   1        116.88         96.06        31.09 o
  24   6   1        127.63        109.24        17.26 o
  26   6   1        468.38        442.04        47.00 o
  28   6   1        350.95        431.69        32.69 o
  30   6   1         42.14         54.86        16.40 o
  32   6   1        165.53        176.21        58.91 o
  34   6   1         36.07         29.42        16.58 o
  36   6   1          3.60         12.43        26.29 o
  38   6   1        101.50        120.02        33.41 o
   1   7   1        582.12        569.54        33.56 o
   3   7   1        268.54        296.34        23.86 o
   5   7   1       1231.03       1251.08        56.32 o
   7   7   1       1771.92       1753.91        72.40 o
   9   7   1        306.46        327.73        25.77 o
  11   7   1        262.62        284.57        24.50 o
  13   7   1        332.81        374.91        36.35 o
  15   7   1         32.78         31.70        13.12 o
  17   7   1        120.73        130.96        24.90 o
  19   7   1        591.18        497.07        32.56 o
  21   7   1        164.81        155.26        19.90 o
  23   7   1        309.55        297.05        41.45 o
  25   7   1        168.83        148.70        20.30 o
  27   7   1         42.11         48.86        32.17 o
  29   7   1          3.98         24.94        14.30 o
  31   7   1          3.43         11.07        14.67 o
  33   7   1          0.37        -13.83        13.83 o
  35   7   1          3.01         18.35        16.95 o
  37   7   1         33.02         18.56        25.06 o
   0   8   1       2847.62       3226.33       178.76 o
   2   8   1         59.18         51.28        15.73 o
   4   8   1       1531.65       1706.90        73.82 o
   6   8   1        458.76        500.81        98.82 o
   8   8   1         11.99         12.99        25.67 o
  10   8   1        398.39        369.29        29.62 o
  12   8   1         11.64          9.29        12.98 o
  14   8   1        230.96        220.62        23.51 o
  16   8   1        152.42        137.11        20.31 o
  18   8   1        135.30        113.72        25.21 o
  20   8   1         98.34         90.48        23.82 o
  22   8   1         49.66         48.10        16.19 o
  24   8   1          2.58         -1.01        16.55 o
  26   8   1          5.79         14.18        14.54 o
  28   8   1         46.84         61.30        17.87 o
  30   8   1         56.61         48.44        18.34 o
  32   8   1         52.85         77.15        19.94 o
  34   8   1          1.49         24.13        25.98 o
   1   9   1        522.40        473.17        34.55 o
   3   9   1       1002.22       1018.78        53.59 o
   5   9   1        502.25        495.33        36.62 o
   7   9   1        164.14        116.53        23.82 o
   9   9   1         19.54          4.74        13.29 o
  11   9   1         40.07         15.17        17.63 o
  13   9   1        176.41        147.15        25.81 o
  15   9   1        137.07        163.91        21.54 o
  17   9   1         11.64         14.38        14.72 o
  19   9   1         83.58         58.17        39.90 o
  21   9   1        124.88         96.07        20.01 o
  23   9   1         27.96          8.50        15.68 o
  25   9   1          1.24         -6.68        14.40 o
  27   9   1         20.18         -6.79        14.94 o
  29   9   1         14.57         33.16        18.70 o
   0  10   1         60.17         63.41        26.91 o
   2  10   1        170.91        175.91        23.61 o
   4  10   1          3.89         10.82        28.61 o
   6  10   1         21.31         20.56        15.51 o
   8  10   1         10.59         24.18        15.98 o
  10  10   1         33.97         25.22        41.61 o
  12  10   1         11.77         10.70        17.63 o
  14  10   1         15.78         -5.94        14.34 o
  16  10   1         40.96         39.76        18.46 o
  18  10   1         53.25         63.51        23.66 o
  20  10   1         14.73         -8.93        18.25 o
  22  10   1         95.08         84.19        20.06 o
  24  10   1         23.74         34.66        18.56 o
  26  10   1          2.92         -6.65        17.94 o
   1  11   1         90.35         83.42        21.94 o
   3  11   1         83.62         85.88        20.57 o
   5  11   1         80.68        112.65        23.16 o
   7  11   1         41.77         46.64        20.34 o
   9  11   1        123.64        174.30        26.08 o
  11  11   1         28.15         60.66        22.12 o
  13  11   1         28.78         73.35        21.36 o
  15  11   1         49.33         64.96        25.06 o
  17  11   1          5.59         -5.54        16.49 o
  19  11   1         53.99         80.93        22.08 o
   0  12   1        104.68        155.25        41.14 o
   2  12   1         22.63         14.43        18.14 o
   4  12   1         71.32         82.57        22.36 o
   6  12   1         47.96         75.27        21.96 o
   6   0   2      30401.96      30614.59      1533.51 o
  14   0   2       5518.87       5778.04       296.93 o
  16   0   2       2006.73       2316.37       121.88 o
  18   0   2        541.33        511.57        34.95 o
  20   0   2        289.13        294.14        24.44 o
  22   0   2         93.86        111.36        17.01 o
  24   0   2        337.38        408.60        32.17 o
  26   0   2         17.87         21.34        12.37 o
  28   0   2        229.48        221.76        26.60 o
  30   0   2         22.86         21.96        15.16 o
  32   0   2        386.68        437.67        38.36 o
  34   0   2        566.05        590.76        48.57 o
   1   1   2       4920.19       5008.42       112.07 o
   5   1   2       3542.78       3616.97       105.70 o
  13   1   2        226.35        204.13        17.63 o
  15   1   2         65.66         74.55        12.06 o
  17   1   2       2529.94       2767.31       141.36 o
  19   1   2       1293.77       1361.86        80.43 o
  21   1   2        270.67        251.77        24.44 o
  23   1   2          8.37         -3.09         9.28 o
  25   1   2         68.34         86.92        16.09 o
  27   1   2        253.57        248.98        27.84 o
  29   1   2         60.27         45.16        16.70 o
  31   1   2         79.33        105.17        20.73 o
  33   1   2         52.78         43.93        18.25 o
  35   1   2        101.83        104.55        22.58 o
  37   1   2         14.97         -7.11        16.39 o
   0   2   2       1144.94       1109.76        59.39 o
   2   2   2       8546.51       8416.38       278.78 o
   4   2   2       2507.87       2658.43        78.81 o
  10   2   2       4818.71       4144.64       230.42 o
  12   2   2         29.12         39.29         9.28 o
  14   2   2        627.89        642.11        39.29 o
  16   2   2        556.47        593.55        37.74 o
  18   2   2       1333.23       1329.07        74.55 o
  20   2   2        523.81        505.70        37.74 o
  22   2   2        330.07        328.17        27.84 o
  24   2   2        317.40        323.22        29.70 o
  26   2   2        248.45        296.93        29.08 o
  28   2   2       1230.00       1294.43        80.12 o
  30   2   2        239.41        270.63        32.17 o
  32   2   2         63.26         97.13        21.34 o
  34   2   2         95.28         89.40        21.96 o
  36   2   2         36.80         13.92        18.25 o
  38   2   2        389.42        473.22        53.82 o
   1   3   2       4392.92       4652.66       165.45 o
   3   3   2       2981.46       3249.65       109.57 o
   5   3   2        133.54        129.06        10.31 o
   7   3   2        396.43        415.71        19.77 o
   9   3   2       1889.11       2179.98        80.60 o
  11   3   2       1735.43       1826.19        68.88 o
  13   3   2        141.87        178.14        17.94 o
  15   3   2       2056.56       2176.55       115.38 o
  17   3   2         23.34          6.81         8.97 o
  19   3   2        905.88        901.61        55.99 o
  21   3   2        367.58        366.53        29.70 o
  23   3   2         62.43         82.59        16.70 o
  25   3   2       1773.58       1851.78       105.48 o
  27   3   2        371.22        397.77        37.43 o
  29   3   2        525.51        546.84        44.85 o
  31   3   2         31.41         43.00        17.94 o
  33   3   2         60.24         84.76        22.27 o
  35   3   2         88.62        143.22        26.91 o
  37   3   2         75.06         77.33        28.15 o
   0   4   2       3435.03       3718.41       191.75 o
   2   4   2       2449.41       2633.76        94.71 o
   4   4   2       5743.12       6520.53       237.85 o
   6   4   2       6704.59       7545.47       272.62 o
   8   4   2       1570.46       1844.86        71.08 o
  10   4   2       2584.93       2705.84       101.05 o
  12   4   2       4263.17       4387.55       163.04 o
  14   4   2       1280.17       1362.72        55.88 o
  16   4   2        709.06        746.92        34.64 o
  18   4   2         23.25         14.23        11.45 o
  20   4   2       1045.32       1129.25        66.20 o
  22   4   2       3009.53       2934.35       159.27 o
  24   4   2       1756.58       1858.28       109.19 o
  26   4   2        544.52        579.32        46.40 o
  28   4   2          9.18          0.31        13.30 o
  30   4   2        172.41        144.77        25.98 o
  32   4   2        105.40        146.62        25.67 o
  34   4   2         15.07         15.16        17.94 o
  36   4   2         17.13         -2.78        23.82 o
   1   5   2        480.29        477.56        25.48 o
   3   5   2        110.16        115.82        12.24 o
   5   5   2        282.29        280.89        19.28 o
   7   5   2        307.41        313.26        20.13 o
   9   5   2          2.59         -6.69         6.69 o
  11   5   2       1705.22       1866.41        73.05 o
  13   5   2        117.82        106.30        14.38 o
  15   5   2        710.02        701.69        36.19 o
  17   5   2        220.92        221.70        18.65 o
  19   5   2        137.31        121.73        27.38 o
  21   5   2        497.39        508.02        31.22 o
  23   5   2        980.75       1010.25        48.11 o
  25   5   2        435.00        476.13        30.61 o
  27   5   2        125.50        124.69        17.58 o
  29   5   2        217.62        218.67        30.62 o
  31   5   2        100.44        125.59        25.67 o
  33   5   2         98.27         94.35        25.98 o
   0   6   2        789.34        782.21        53.21 o
   2   6   2         62.95         58.22        11.45 o
   4   6   2        706.96        644.13        33.46 o
   6   6   2         94.62         77.22        13.46 o
   8   6   2        341.98        346.04        23.38 o
  10   6   2        316.29        334.00        33.87 o
  12   6   2        331.79        306.55        22.31 o
  14   6   2         43.22         49.03        11.52 o
  16   6   2        218.66        223.70        25.06 o
  18   6   2         36.89         44.73        19.02 o
  20   6   2        106.58        112.16        35.73 o
  22   6   2         31.01         31.53        12.07 o
  24   6   2        194.04        169.48        32.00 o
  26   6   2         16.21          2.61        16.55 o
  28   6   2         68.66         72.56        16.29 o
  30   6   2        300.82        255.24        26.03 o
  32   6   2          9.64         21.93        14.80 o
  34   6   2         49.49         72.69        26.91 o
  36   6   2         79.53         80.43        28.15 o
  38   6   2         78.32         75.17        29.39 o
   1   7   2       1770.41       1996.42        80.71 o
   3   7   2        413.29        426.00        28.21 o
   5   7   2        415.93        408.81        28.32 o
   7   7   2        572.08        477.27        33.08 o
   9   7   2        241.53        286.04        23.73 o
  11   7   2       1720.79       1583.76        69.22 o
  13   7   2         81.03         71.08        14.30 o
  15   7   2         27.90         25.06        12.56 o
  17   7   2        280.80        229.12        22.31 o
  19   7   2         34.21         27.95        12.79 o
  21   7   2        190.92        137.22        18.89 o
  23   7   2          9.10         12.38        18.71 o
  25   7   2         16.40          9.45        13.37 o
  27   7   2          8.88         15.56        13.86 o
  29   7   2          7.15          4.78        13.56 o
  31   7   2         14.91         41.76        24.44 o
  33   7   2        104.57        172.27        33.72 o
  35   7   2         15.39          2.47        23.82 o
   0   8   2       1134.32       1235.04        80.43 o
   2   8   2        858.75        923.03        46.37 o
   4   8   2       2233.47       2445.47       100.18 o
   6   8   2        350.89        366.82        46.55 o
   8   8   2        724.84        712.33        40.44 o
  10   8   2         94.14         79.44        16.24 o
  12   8   2        272.16        251.62        24.17 o
  14   8   2        491.38        506.12        34.65 o
  16   8   2        129.19        116.04        18.23 o
  18   8   2          8.67         -2.32        12.68 o
  20   8   2         26.77         29.62        20.11 o
  22   8   2         76.98         60.15        16.51 o
  24   8   2          6.77          1.39        14.08 o
  26   8   2          6.12         13.24        18.25 o
  28   8   2         31.69         39.29        23.82 o
  30   8   2         32.52         77.64        28.46 o
  32   8   2         73.60         55.37        27.84 o
   1   9   2        243.91        253.63        27.84 o
   3   9   2        624.67        669.33        40.23 o
   5   9   2        177.18        170.53        27.21 o
   7   9   2         43.83         20.47        15.05 o
   9   9   2         84.66        109.60        18.47 o
  11   9   2        107.39         61.06        16.38 o
  13   9   2          4.02          2.95        13.51 o
  15   9   2          7.98          7.22        14.62 o
  17   9   2          8.28         -5.07        12.85 o
  19   9   2         97.11         60.51        17.12 o
  21   9   2         20.67         33.06        15.22 o
  23   9   2          3.99         -3.75        14.49 o
  25   9   2          2.70         -0.62        24.44 o
  27   9   2         69.48         55.68        29.70 o
  29   9   2         76.57         73.31        30.01 o
   0  10   2        167.33        160.20        31.55 o
   2  10   2         30.16         57.03        17.58 o
   4  10   2          2.72         13.77        14.98 o
   6  10   2         37.56         56.74        17.49 o
   8  10   2          7.75          4.49        15.14 o
  10  10   2        105.46         79.84        31.55 o
  12  10   2         41.86         45.12        16.94 o
  14  10   2         26.13          4.97        14.72 o
  16  10   2         18.16         21.33        16.84 o
  18  10   2         12.35         38.12        39.59 o
  20  10   2         43.46         41.57        18.53 o
  22  10   2          2.15        -13.92        22.89 o
  24  10   2         10.50         -2.17        24.44 o
   1  11   2         49.46         70.72        19.36 o
   3  11   2         42.79         -1.08        15.85 o
   5  11   2         52.88         37.20        29.23 o
   7  11   2         39.69         27.48        33.87 o
   9  11   2        133.89        154.31        24.53 o
  11  11   2         65.27         49.84        19.09 o
  13  11   2         64.43         54.50        38.82 o
  15  11   2          8.35         11.65        25.67 o
  17  11   2         36.86         24.75        28.77 o
   0  12   2        176.89        210.31        40.83 o
   1   1   3        945.45        983.72        25.44 o
   3   1   3       5634.31       5568.54       193.88 o
  13   1   3        288.15        281.77        18.87 o
  19   1   3       1964.67       2237.80       112.91 o
  21   1   3        387.10        403.34        29.08 o
  23   1   3         65.31         73.62        13.61 o
  25   1   3         99.63         73.00        14.85 o
  27   1   3        175.44        168.25        21.34 o
  29   1   3         18.67          3.09        11.75 o
  31   1   3        384.82        347.04        33.41 o
  33   1   3         76.71         97.75        20.42 o
   0   2   3       7020.77       7398.78       365.60 o
   2   2   3        445.14        435.51        15.22 o
   4   2   3        374.54        351.96        15.78 o
   6   2   3       1396.58       1414.63        53.22 o
   8   2   3        361.69        388.80        22.27 o
  10   2   3       1584.92       1701.17        87.54 o
  18   2   3         21.64         24.13         8.97 o
  20   2   3         30.93         14.54         8.66 o
  22   2   3        171.62        159.89        19.49 o
  24   2   3         82.83         84.76        15.47 o
  26   2   3         30.04         28.15        12.99 o
  28   2   3        182.17        192.37        24.44 o
  30   2   3        350.20        375.81        34.34 o
  32   2   3         28.16         -7.42        12.37 o
   1   3   3       2421.89       2652.86       133.01 o
   3   3   3        807.22        770.79        45.78 o
   5   3   3         76.67         82.90        12.68 o
   7   3   3       1555.59       1530.42        86.30 o
   9   3   3       1878.74       1986.34       107.34 o
  11   3   3        374.13        334.36        26.91 o
  13   3   3        392.86        389.11        26.60 o
  15   3   3        376.88        279.91        23.51 o
  17   3   3         18.57         17.32         8.97 o
  19   3   3        216.38        188.35        20.42 o
  21   3   3        683.41        683.25        44.85 o
  23   3   3        532.80        536.63        38.67 o
  25   3   3       1336.04       1415.04        82.59 o
  27   3   3        980.18       1025.96        63.72 o
  29   3   3         33.41         31.86        15.16 o
  31   3   3         89.85         93.73        20.42 o
   0   4   3        403.81        493.63        33.10 o
   2   4   3        667.26        719.28        31.38 o
   4   4   3        433.60        416.58        20.98 o
   6   4   3       1662.09       1813.98        68.11 o
   8   4   3       1778.64       1863.08        70.09 o
  10   4   3       1403.72       1320.87        53.32 o
  12   4   3       1346.68       1346.04        53.12 o
  14   4   3        389.27        373.00        20.88 o
  16   4   3        195.77        190.69        15.55 o
  18   4   3        357.96        361.99        23.66 o
  20   4   3        178.27        180.93        21.65 o
  22   4   3        118.79        128.68        19.80 o
  24   4   3         32.79         27.22        14.23 o
  26   4   3        302.91        368.07        34.34 o
  28   4   3         64.49         53.51        17.01 o
  30   4   3        122.04        131.47        27.22 o
   1   5   3       1445.84       1620.12        64.74 o
   3   5   3        196.19        197.48        15.09 o
   5   5   3        140.99        131.88        12.95 o
   7   5   3        232.43        269.07        18.22 o
   9   5   3         81.08         88.75        11.44 o
  11   5   3         22.01         20.81         8.20 o
  13   5   3        271.91        273.57        19.55 o
  15   5   3        320.18        368.22        23.26 o
  17   5   3        136.13        105.14        13.29 o
  19   5   3        910.20        879.80        53.67 o
  21   5   3         31.80          8.31         9.91 o
  23   5   3        821.04        865.19        42.20 o
  25   5   3        570.64        592.39        33.80 o
  27   5   3        294.63        306.53        25.76 o
  29   5   3         60.77         79.50        23.82 o
   0   6   3         31.17         12.68        13.61 o
   2   6   3         69.34         73.49        11.59 o
   4   6   3         41.20         49.33        10.37 o
   6   6   3         43.47         55.07        19.49 o
   8   6   3        641.92        651.61        32.87 o
  10   6   3        215.61        230.39        23.05 o
  12   6   3        326.99        390.28        33.72 o
  14   6   3        238.26        219.53        19.21 o
  16   6   3        348.91        315.51        23.08 o
  18   6   3        562.64        607.51        32.63 o
  20   6   3        193.85        197.71        20.12 o
  22   6   3        986.72       1001.44        48.08 o
  24   6   3         46.87         31.97        12.41 o
  26   6   3         40.19         23.42        12.48 o
  28   6   3        319.32        284.55        37.12 o
  30   6   3         20.28         -0.31        20.11 o
  32   6   3         25.82          7.42        21.34 o
  34   6   3         61.19         53.51        26.29 o
  36   6   3          1.24         16.70        24.75 o
   1   7   3        684.03        724.22        36.41 o
   3   7   3         94.71         99.51        27.53 o
   5   7   3         22.72         25.91        11.10 o
   7   7   3        165.79        152.39        19.01 o
   9   7   3        840.03        894.56        60.63 o
  11   7   3        243.27        230.14        20.66 o
  13   7   3        571.79        476.17        32.19 o
  15   7   3        662.72        670.02        37.02 o
  17   7   3        183.77        125.61        17.44 o
  19   7   3        189.15        199.31        21.08 o
  21   7   3          0.50          5.31        11.07 o
  23   7   3         51.17         53.50        14.78 o
  25   7   3         46.14         84.76        26.29 o
  27   7   3        131.07        133.63        29.70 o
  29   7   3         17.45          9.28        20.42 o
  31   7   3         34.21         44.85        24.13 o
  33   7   3         39.23        110.74        29.39 o
  35   7   3         60.58        131.16        32.79 o
   0   8   3       1360.57       1459.89        90.94 o
   2   8   3        453.81        444.95        31.27 o
   4   8   3        285.79        362.25        27.33 o
   6   8   3       1158.10       1104.03        53.01 o
   8   8   3         82.86         80.32        15.49 o
  10   8   3         73.98         80.02        15.36 o
  12   8   3          0.13          6.66        11.65 o
  14   8   3         46.60         54.39        20.26 o
  16   8   3         32.55         37.12        14.45 o
  18   8   3         85.93         90.16        17.34 o
  20   8   3         10.03          2.51        12.78 o
  22   8   3         47.17         31.86        22.58 o
  24   8   3          3.84         -6.50        20.42 o
  26   8   3         21.03          8.04        23.82 o
  28   8   3          1.40         18.25        23.82 o
  30   8   3         23.71         -1.55        22.27 o
  32   8   3          4.52         14.23        24.75 o
   1   9   3         96.49         82.48        25.83 o
   3   9   3        162.78        158.82        22.88 o
   5   9   3         23.56         25.01        14.19 o
   7   9   3        253.95        273.84        36.50 o
   9   9   3        187.62        176.48        21.91 o
  11   9   3        202.25        164.62        21.33 o
  13   9   3         86.74         92.46        18.24 o
  15   9   3         51.82         48.40        22.58 o
  17   9   3        156.85        168.51        48.70 o
  19   9   3         27.19         10.21        23.82 o
  21   9   3          0.25         10.83        21.65 o
  23   9   3          7.80         10.21        22.89 o
  25   9   3         12.38         13.92        24.13 o
  27   9   3          5.68         40.21        27.84 o
   0  10   3        230.16        198.25        34.34 o
   2  10   3         72.05         60.79        19.18 o
   4  10   3         47.22         37.43        22.12 o
   6  10   3          2.11          2.74        15.62 o
   8  10   3         19.07          1.79        14.53 o
  10  10   3          4.91         39.02        17.01 o
  12  10   3         28.03         10.20        16.33 o
  14  10   3         48.97         87.54        27.53 o
  16  10   3         21.40          6.81        24.13 o
  18  10   3          9.29         -0.62        24.44 o
  20  10   3         29.15         12.99        24.44 o
  22  10   3          5.94        -11.75        23.82 o
   1  11   3         32.61         37.79        18.56 o
   3  11   3         32.62         42.50        17.92 o
   5  11   3         32.72         32.16        18.26 o
   7  11   3         36.98         62.18        29.08 o
   9  11   3         17.26         18.87        27.84 o
  11  11   3         50.08         31.86        28.77 o
  13  11   3         24.94         48.87        30.62 o
  15  11   3         53.29         71.15        32.48 o
   2   0   4       1910.56       1743.22        61.90 o
   1   1   4       1015.54       1003.38        51.04 o
   3   1   4       3084.11       3221.15       114.81 o
   0   2   4       1343.79       1270.43        46.37 o
   2   2   4       1835.46       1736.71        90.02 o
   6   2   4        536.68        507.24        32.48 o
   8   2   4        345.57        347.66        24.44 o
  14   2   4        655.42        628.81        34.34 o
  16   2   4        999.00       1074.83        56.92 o
  18   2   4        188.28        174.12        15.78 o
  24   2   4        441.22        303.42        25.98 o
  26   2   4         98.72         91.87        19.49 o
   1   3   4         96.61         93.73        10.52 o
   3   3   4        622.30        575.16        64.03 o
   5   3   4        185.38        204.48        14.07 o
   7   3   4       1120.74       1206.39        45.96 o
   9   3   4        356.04        396.89        18.57 o
  11   3   4          0.18          4.98         4.73 o
  13   3   4       1234.96       1259.61        49.29 o
  15   3   4        387.55        328.79        22.58 o
  21   3   4        484.41        188.35        18.56 o
  23   3   4       1742.92       1777.85        97.75 o
   0   4   4       3589.48       3842.46       192.99 o
   2   4   4        353.75        307.07        44.39 o
   4   4   4       1045.70       1160.80        67.12 o
   6   4   4        289.30        302.50        25.06 o
   8   4   4        956.12        995.65        58.46 o
  10   4   4        246.40        246.51        24.13 o
  12   4   4         64.43         57.54        14.23 o
  14   4   4       1491.07       1474.43        86.61 o
  16   4   4       1946.16       1819.92       105.79 o
  18   4   4       1329.95       1342.60        56.21 o
  20   4   4       2396.48       2488.83        96.82 o
  22   4   4        490.54        494.25        35.57 o
   1   5   4        658.81        669.38        30.73 o
   3   5   4        194.47        204.74        15.09 o
   5   5   4         18.62         15.93         9.74 o
   7   5   4        635.39        628.41        29.61 o
   9   5   4        866.94        843.26        37.79 o
  11   5   4        381.61        389.77        22.28 o
  13   5   4        774.28        752.36        34.36 o
  15   5   4        233.67        195.94        17.94 o
  17   5   4       1713.94       1828.87        72.10 o
  19   5   4        122.26        130.51        14.62 o
  21   5   4        157.73        160.08        18.00 o
  23   5   4        604.48        560.76        49.18 o
  25   5   4         59.16         39.29        20.11 o
  27   5   4         40.44         32.17        21.03 o
  29   5   4         34.72         12.37        21.34 o
  31   5   4         32.68         29.08        22.58 o
  33   5   4          0.85         -9.90        20.42 o
  35   5   4         52.65         49.18        25.37 o
   0   6   4         71.45         51.66        15.16 o
   2   6   4        456.75        484.29        32.77 o
   4   6   4         33.24         25.58        14.07 o
   6   6   4        345.75        359.54        22.45 o
   8   6   4        307.18        314.70        21.40 o
  10   6   4        203.04        192.91        17.71 o
  12   6   4        365.57        351.20        55.06 o
  14   6   4         77.56         76.70        21.50 o
  16   6   4        408.14        428.42        27.11 o
  18   6   4        226.42        277.71        44.85 o
  20   6   4        109.98         68.05        21.65 o
  22   6   4         50.20         24.44        18.56 o
  24   6   4         53.31         51.97        20.11 o
  26   6   4          1.64         -9.90        17.63 o
  28   6   4         31.99          2.17        17.94 o
  30   6   4          3.35         42.69        21.96 o
  32   6   4         60.41        106.41        28.77 o
  34   6   4          9.26         28.15        23.82 o
  36   6   4         23.78         -3.09        24.44 o
   1   7   4        251.45        241.20        20.43 o
   3   7   4        240.41        270.23        21.29 o
   5   7   4        360.97        400.80        74.38 o
   7   7   4         55.80         38.44        26.60 o
   9   7   4         40.34         18.40        34.03 o
  11   7   4        145.03        134.02        16.83 o
  13   7   4        684.33        660.78        35.98 o
  15   7   4        825.67        782.52        41.74 o
  17   7   4        156.94        188.97        30.62 o
  19   7   4         44.19         49.80        21.65 o
  21   7   4         24.65         19.49        19.49 o
  23   7   4         22.10          8.66        19.49 o
  25   7   4         26.68         23.82        21.65 o
  27   7   4          3.82        -18.25        18.25 o
  29   7   4          2.95         29.70        23.51 o
  31   7   4         66.81         94.04        29.39 o
  33   7   4         26.13         81.66        27.53 o
   0   8   4        151.04        175.05        26.91 o
   2   8   4         18.48          6.77        11.10 o
   4   8   4        105.58        101.59        15.83 o
   6   8   4        520.53        552.25        33.56 o
   8   8   4        149.51        142.27        35.09 o
  10   8   4        518.00        519.15        32.41 o
  12   8   4        455.68        509.94        38.94 o
  14   8   4         87.17        112.60        26.91 o
  16   8   4         30.03         16.09        19.18 o
  18   8   4          0.89        -18.25        18.25 o
  20   8   4          9.91          8.66        20.73 o
  22   8   4         23.43         27.84        22.89 o
  24   8   4         46.22         63.72        25.67 o
  26   8   4         84.13         47.95        26.60 o
  28   8   4         57.37         42.07        26.60 o
  30   8   4         12.41         11.45        24.13 o
   1   9   4        216.48        225.20        23.49 o
   3   9   4         15.44         47.53        21.81 o
   5   9   4         76.42         65.86        19.95 o
   7   9   4        210.05        215.57        34.65 o
   9   9   4        228.68        301.57        40.21 o
  11   9   4        247.92        261.66        37.12 o
  13   9   4          8.90         -4.64        19.49 o
  15   9   4         28.40         44.54        25.06 o
  17   9   4         13.88         36.50        23.82 o
  19   9   4         20.74         12.68        22.58 o
  21   9   4         12.24        -13.30        21.34 o
  23   9   4         37.46         59.39        29.70 o
  25   9   4         16.39         58.77        29.08 o
   2  10   4          4.62        -17.94        23.51 o
   4  10   4         36.71         57.85        23.51 o
   6  10   4         15.12         24.44        21.96 o
   8  10   4         19.67         12.06        23.51 o
  10  10   4         70.17        109.81        30.31 o
  12  10   4         63.09        141.67        33.41 o
  14  10   4         76.86         87.23        30.01 o
  16  10   4          9.06        -22.58        22.58 o
  18  10   4         28.78         25.06        26.91 o
  20  10   4          4.50        -24.13        24.13 o
   5   1   5        383.31        375.81        22.89 o
   2   2   5        404.76        437.98        23.82 o
   4   2   5        530.23        498.89        30.31 o
   8   2   5         18.34         21.96         7.73 o
  10   2   5         62.41        101.77        13.61 o
   1   3   5         13.04          7.33         7.11 o
   3   3   5         89.01         72.07         9.90 o
   7   3   5        794.64        829.53        48.87 o
   9   3   5         74.79         80.12        13.61 o
  11   3   5         59.15         68.05        13.61 o
  13   3   5        344.49        353.54        28.77 o
  15   3   5        135.90        112.91        18.56 o
   2   4   5        132.38        145.08        13.61 o
   4   4   5         67.33         71.93         7.43 o
   6   4   5        463.01        439.08        27.98 o
   8   4   5        281.61        265.76        14.65 o
  10   4   5        583.70        517.61        23.33 o
  12   4   5        779.01        700.03        31.03 o
  14   4   5        275.72        270.05        18.10 o
  16   4   5          1.20          7.73        12.68 o
  18   4   5          4.73        -11.75        11.75 o
  20   4   5          0.92         -6.81        13.30 o
  22   4   5         16.72        -13.92        14.54 o
  24   4   5         66.63         58.46        19.80 o
   1   5   5        158.30        167.87        12.91 o
   3   5   5        323.00        309.92        26.29 o
   5   5   5        120.50        147.55        18.56 o
   7   5   5        177.45        198.87        22.58 o
   9   5   5         39.61         17.70        11.60 o
  11   5   5         21.94         14.86         7.07 o
  13   5   5        229.33        358.79        32.79 o
  15   5   5        363.75        418.80        36.19 o
  17   5   5        501.89        598.80        45.47 o
  19   5   5        292.45        347.04        35.88 o
  21   5   5         14.73         22.89        16.70 o
  23   5   5        140.60        138.89        26.29 o
  25   5   5        101.10        109.81        26.29 o
  27   5   5         96.29        130.23        27.84 o
  29   5   5          7.76         -8.66        17.32 o
  31   5   5          4.68         -3.09        19.49 o
  33   5   5          4.04          0.00        20.73 o
  35   5   5         11.57        -11.75        21.34 o
   0   6   5         31.98         23.82        12.68 o
   2   6   5         75.55         54.48        13.30 o
   4   6   5        121.62        164.93        18.24 o
   6   6   5         88.93         94.07        12.22 o
   8   6   5         42.23         38.91        11.36 o
  10   6   5        116.03         99.91        20.73 o
  12   6   5        399.16        412.00        38.36 o
  14   6   5         49.96         63.41        19.18 o
  16   6   5        174.93        205.67        28.77 o
  18   6   5        183.33        127.44        25.67 o
  20   6   5        309.63        343.95        39.29 o
  22   6   5        258.13        205.67        32.17 o
  24   6   5         87.64         75.17        24.44 o
  26   6   5        150.97        165.46        30.62 o
  28   6   5         37.27         32.17        22.58 o
  30   6   5         15.24         11.14        20.73 o
  32   6   5         37.28         48.26        23.82 o
   1   7   5         58.25         49.89        11.48 o
   3   7   5        169.29        197.33        19.58 o
   5   7   5         98.52         72.38        19.18 o
   7   7   5         43.78         40.21        17.32 o
   9   7   5         46.24         34.03        16.39 o
  11   7   5        228.82        294.45        34.03 o
  13   7   5        188.08        202.27        28.77 o
  15   7   5        197.62        248.98        33.10 o
  17   7   5        330.47        332.19        39.29 o
  19   7   5         72.06        118.47        26.60 o
  21   7   5         69.19         87.54        25.67 o
  23   7   5         31.66          8.66        19.80 o
  25   7   5         15.72          3.09        21.34 o
  27   7   5        133.57        222.07        36.81 o
  29   7   5          9.07         60.32        26.60 o
  31   7   5         24.64         89.40        30.01 o
   4   8   5        199.46        248.05        46.09 o
   6   8   5        139.28        135.80        25.98 o
   8   8   5        138.23        151.57        27.84 o
  10   8   5        140.05        154.36        28.15 o
  12   8   5         28.67          3.40        18.25 o
  14   8   5         54.30         54.75        23.51 o
  16   8   5         32.70         34.65        22.89 o
  18   8   5         37.70         10.21        21.03 o
  20   8   5         68.27         70.22        26.29 o
  22   8   5         32.20         57.85        26.60 o
  24   8   5          4.38        -16.09        21.03 o
  26   8   5          4.60         17.01        23.51 o
   6   0   6       1765.31       1858.59        96.20 o
   7   1   6         89.97         68.05         9.59 o
   6   2   6         51.55         42.07         8.04 o
   8   2   6          5.80         -4.02         4.02 o
  10   2   6        218.54        223.00        20.11 o
  12   2   6        985.69       1025.96        61.56 o
  14   2   6          5.56          1.86        10.52 o
   3   3   6        145.65        143.22        11.75 o
   5   3   6          3.29         -1.55         6.81 o
   9   3   6        127.64        116.93        15.47 o
  11   3   6        534.74        553.02        37.12 o
  13   3   6          6.69         -3.40        11.14 o
  15   3   6         11.72          4.02        11.45 o
  17   3   6        300.37        249.60        28.46 o
  19   3   6        502.25        558.28        43.31 o
   2   4   6         47.27         59.39        10.21 o
   4   4   6        306.56        207.53        18.56 o
   8   4   6         31.37         25.67        10.83 o
  10   4   6        576.13        605.30        41.14 o
  12   4   6       1757.80       1793.63       102.39 o
  14   4   6       1478.77       1580.84        90.94 o
  16   4   6        381.52        374.88        34.95 o
  18   4   6        112.07         98.68        19.80 o
  20   4   6          8.16         17.94        13.61 o
  22   4   6         40.92         19.18        16.09 o
  24   4   6        110.54        132.70        25.06 o
  26   4   6         15.88          2.17        17.63 o
  28   4   6         43.79         60.94        24.44 o
  30   4   6         43.96         34.03        23.20 o
  32   4   6          3.97         -1.24        21.65 o
   7   5   6         78.55         64.65        16.09 o
   9   5   6         97.25        106.72        18.56 o
  11   5   6        136.83        142.29        20.73 o
  13   5   6         35.46         45.16        16.09 o
  15   5   6        188.38        224.54        27.53 o
  17   5   6         81.95         89.71        20.42 o
  19   5   6          3.44         -7.73        13.92 o
  21   5   6         70.25         73.93        22.27 o
  23   5   6         74.24         58.46        21.03 o
  25   5   6        152.86        158.35        29.08 o
  27   5   6         19.13         35.26        25.67 o
                                                
