# Supplementary material for: Crystal structure, Hirshfeld surface analysis and anti­oxidant capacity of 2,2′-{(1E,1′E)-[1,2-phenyl­enebis(aza­nylyl­idene)]bis­(methanylyl­idene)}bis­(5-benz­yloxy)phenol
Source: Acta Crystallogr E Crystallogr Commun. 2018 Apr 19;74(Pt 5):682–6. doi: 10.1107/S2056989018005832 (PMC5947487; doi:10.1107/S2056989018005832)
Supplement: Supplementary file 3 [file e-74-00682-Isup3.cml]

<?xml version="1.0" ?>
<cml>
<molecule id="m1">
  <atomArray>
    <atom id="a1" elementType="C"
          x2="-2.200000047683716" y2="9.020033900191567" />
    <atom id="a2" elementType="C"
          x2="-3.5336693887319743" y2="8.250016959632527" />
    <atom id="a3" elementType="C"
          x2="-3.5336693887319743" y2="6.709983078514446" />
    <atom id="a4" elementType="C"
          x2="-2.200000047683716" y2="5.939966137955405" />
    <atom id="a5" elementType="C"
          x2="-0.8663307066354573" y2="6.709983078514446" />
    <atom id="a6" elementType="C"
          x2="-0.8663307066354573" y2="8.250016959632527" />
    <atom id="a7" elementType="N"
          x2="-2.200000047683716" y2="4.399966137955405" />
    <atom id="a8" elementType="N"
          x2="0.4673484151925784" y2="5.939983078514446" />
    <atom id="a9" elementType="C"
          x2="-3.533679169511751" y2="3.629966137955405" />
    <atom id="a10" elementType="C"
          x2="1.8010275370206141" y2="6.709983078514446" />
    <atom id="a11" elementType="C"
          x2="-3.1350978400538687" y2="2.1424403654702395" />
    <atom id="a12" elementType="C"
          x2="3.13470665884865" y2="5.939983078514446" />
    <atom id="a13" elementType="C"
          x2="-4.468767181102127" y2="1.372423424911199" />
    <atom id="a14" elementType="C"
          x2="-4.468767181102127" y2="-0.16761045620688186" />
    <atom id="a15" elementType="C"
          x2="-3.1350978400538687" y2="-0.9376273967659223" />
    <atom id="a16" elementType="C"
          x2="-1.8014284990056102" y2="-0.16761045620688186" />
    <atom id="a17" elementType="C"
          x2="-1.8014284990056102" y2="1.372423424911199" />
    <atom id="a18" elementType="C"
          x2="4.468375999896908" y2="6.710000019073487" />
    <atom id="a19" elementType="C"
          x2="3.13470665884865" y2="4.399949197396365" />
    <atom id="a20" elementType="C"
          x2="4.468375999896908" y2="3.629932256837325" />
    <atom id="a21" elementType="C"
          x2="5.802045340945167" y2="4.399949197396365" />
    <atom id="a22" elementType="C"
          x2="5.802045340945167" y2="5.939983078514446" />
    <atom id="a23" elementType="O"
          x2="-0.7124840559783268" y2="2.461367867938482" />
    <atom id="a24" elementType="O"
          x2="1.8010275370206146" y2="3.629949197396365" />
    <atom id="a25" elementType="O"
          x2="-2.7365165105959863" y2="-2.4251531692510877" />
    <atom id="a26" elementType="C"
          x2="-3.8254609536232698" y2="-3.5140976122783707" />
    <atom id="a27" elementType="O"
          x2="6.89098978397245" y2="3.3110047543690824" />
    <atom id="a28" elementType="C"
          x2="6.89098978397245" y2="1.7710047543690823" />
    <atom id="a29" elementType="C"
          x2="5.557320442924191" y2="1.0009878138100419" />
    <atom id="a30" elementType="C"
          x2="5.557320442924191" y2="-0.5390460673080391" />
    <atom id="a31" elementType="C"
          x2="6.89098978397245" y2="-1.3090630078670795" />
    <atom id="a32" elementType="C"
          x2="8.224659125020708" y2="-0.5390460673080391" />
    <atom id="a33" elementType="C"
          x2="8.224659125020708" y2="1.0009878138100419" />
    <atom id="a34" elementType="C"
          x2="-5.159130294671528" y2="-4.284114552837411" />
    <atom id="a35" elementType="C"
          x2="-5.159130294671528" y2="-5.824148433955492" />
    <atom id="a36" elementType="C"
          x2="-3.8254609536232698" y2="-6.5941653745145326" />
    <atom id="a37" elementType="C"
          x2="-2.4917916125750112" y2="-5.824148433955492" />
    <atom id="a38" elementType="C"
          x2="-2.4917916125750112" y2="-4.284114552837411" />
  </atomArray>
  <bondArray>
    <bond atomRefs2="a1 a2" order="2" />
    <bond atomRefs2="a1 a6" order="1" />
    <bond atomRefs2="a2 a3" order="1" />
    <bond atomRefs2="a3 a4" order="2" />
    <bond atomRefs2="a4 a5" order="1" />
    <bond atomRefs2="a5 a6" order="2" />
    <bond atomRefs2="a4 a7" order="1" />
    <bond atomRefs2="a5 a8" order="1" />
    <bond atomRefs2="a7 a9" order="2" />
    <bond atomRefs2="a8 a10" order="2" />
    <bond atomRefs2="a9 a11" order="1" />
    <bond atomRefs2="a10 a12" order="1" />
    <bond atomRefs2="a11 a13" order="2" />
    <bond atomRefs2="a11 a17" order="1" />
    <bond atomRefs2="a13 a14" order="1" />
    <bond atomRefs2="a14 a15" order="2" />
    <bond atomRefs2="a15 a16" order="1" />
    <bond atomRefs2="a16 a17" order="2" />
    <bond atomRefs2="a18 a12" order="2" />
    <bond atomRefs2="a12 a19" order="1" />
    <bond atomRefs2="a18 a22" order="1" />
    <bond atomRefs2="a19 a20" order="2" />
    <bond atomRefs2="a20 a21" order="1" />
    <bond atomRefs2="a21 a22" order="2" />
    <bond atomRefs2="a17 a23" order="1" />
    <bond atomRefs2="a19 a24" order="1" />
    <bond atomRefs2="a15 a25" order="1" />
    <bond atomRefs2="a25 a26" order="1" />
    <bond atomRefs2="a21 a27" order="1" />
    <bond atomRefs2="a27 a28" order="1" />
    <bond atomRefs2="a28 a29" order="2" />
    <bond atomRefs2="a28 a33" order="1" />
    <bond atomRefs2="a29 a30" order="1" />
    <bond atomRefs2="a30 a31" order="2" />
    <bond atomRefs2="a31 a32" order="1" />
    <bond atomRefs2="a32 a33" order="2" />
    <bond atomRefs2="a26 a34" order="2" />
    <bond atomRefs2="a26 a38" order="1" />
    <bond atomRefs2="a34 a35" order="1" />
    <bond atomRefs2="a35 a36" order="2" />
    <bond atomRefs2="a36 a37" order="1" />
    <bond atomRefs2="a37 a38" order="2" />
  </bondArray>
</molecule>
</cml>
